# Supplementary material for: Human consumption of seaweed and freshwater aquatic plants in ancient Europe
Source: Nat Commun. 2023 Oct 17;14:6192. doi: 10.1038/s41467-023-41671-2 (PMC10582258; doi:10.1038/s41467-023-41671-2)
Supplement: Supplementary file 4 — Supplementary Data 1 [file 41467_2023_41671_MOESM4_ESM.xlsx]

## Sheet: Sheet1
Supplementary Data 1. Summary of results, all samples.
Sample number	Sample name	Details	Location	Age	Results
1	Isbister	DL42 M40-50 Sk8 SC1 ST2	Orkney, Scotland	Middle to Late Neolithic 3200–2800 BC	Seaweed, meat/fish/dairy
					exposure to fire/cooking
2	Isbister	DL2104 M17-23 Sk11 BC8/31 SC3 IS1976	Orkney, Scotland	Middle to Late Neolithic 3200–2800 BC	Seaweed, meat/fish/dairy
					exposure to fire/cooking
3	Isbister	DL52.14 Sk78 BC5 IS113	Orkney, Scotland	Middle to Late Neolithic 3200–2800 BC	Highly oxidised organic material (trace)
4	Isbister	DL86 Sk78 BC4 IS115	Orkney, Scotland	Middle to Late Neolithic 3200–2800 BC	Seaweed, meat/fish/dairy
5	Isbister	DL143 1-2 Sk78 SC3	Orkney, Scotland	Middle to Late Neolithic 3200–2800 BC	Non-specific protein and lipid biomarkers
6	Isbister	DL168 Sk78 SC1 ST2 mandible IS1958	Orkney, Scotland	Middle to Late Neolithic 3200–2800 BC	Non-specific protein and lipid biomarkers
7	Isbister	DL170 Sk78 SC1 ST2	Orkney, Scotland	Middle to Late Neolithic 3200–2800 BC	Seaweed, meat/fish/dairy
8	Isbister	DL180 Sk78 BC2 (a+b) SC1 ST2 mandible IS1958	Orkney, Scotland	Middle to Late Neolithic 3200–2800 BC	Meat/fish/dairy
9	Isbister	DL188 1-3 Sk78 BC7 jaw fragment IS1976	Orkney, Scotland	Middle to Late Neolithic 3200–2800 BC	Non-specific protein and lipid biomarkers
10	Isbister	DL196 5 BC4 ST4 ISB incisor IS1976	Orkney, Scotland	Middle to Late Neolithic 3200–2800 BC	Non-specific protein, lipid and carbohydrate biomarkers
11	Isbister	DL715 24 Sk77 BC4 mandible IS1976	Orkney, Scotland	Middle to Late Neolithic 3200–2800 BC	Seaweed (red), meat/fish/dairy
12	Isbister	DL5083 x3 Sk77 BC2c IS128 mandible IS1976	Orkney, Scotland	Middle to Late Neolithic 3200–2800 BC	Seaweed, meat/fish/dairy
13	Isbister	DL5117 x3 Sk77 BC6(3) ST5 mandible 5 IS1976	Orkney, Scotland	Middle to Late Neolithic 3200–2800 BC	Highly oxidised organic material (trace)
14	Isbister	DL5119 x4 Sk77 BC6(3) ST5 mandible 2 IS1976	Orkney, Scotland	Middle to Late Neolithic 3200–2800 BC	Seaweed, meat/fish/dairy
15	Isbister	DL5838 Sk77 BC5 IS113 incisor IS1976	Orkney, Scotland	Middle to Late Neolithic 3200–2800 BC	Seaweed (red), meat/fish/dairy, higher plant wax (e.g. from leafy greens)
					exposure to fire/cooking
16	Quanterness	Bag 10/Box 4 Bag 209 (bag 4) 1139-01: M1 right lingual	Orkney, Scotland	Middle to Late Neolithic c. 3200–2800 BC	Highly oxidised organic material (trace)
17	Quanterness	Box 10/Box L/Bag 216 (bag 2) 1190-A?1: M2 left labial	Orkney, Scotland	Middle to Late Neolithic c. 3200–2800 BC	Highly oxidised organic material (trace)
18	Quanterness	Box 10/Box K/bag 203 (Bag 3) 249-01: M2 right lingual	Orkney, Scotland	Middle to Late Neolithic c. 3200–2800 BC	Seaweed (red)
19	Quanterness	Box 20 (Box A Bag 666 Bag 1 or 4) 2730-2734 (mandible split): M1 left lingual	Orkney, Scotland	Neolithic Middle to Late Neolithic c. 3200–2800 BC	Highly oxidised organic material
20	Quanterness	Box 20/Bag 675 (Box A: Bag 2) 2552-02: M2 right lingual	Orkney, Scotland	Neolithic Middle to Late Neolithic c. 3200–2800 BC	Seaweed (red)
21	Quanterness	Box 19/Box F/Bag 663 from skull 1408: Loose maxillary molar Lingual	Orkney, Scotland	Neolithic Middle to Late Neolithic c. 3200–2800 BC	Highly oxidised organic material
22	Distillery Cave	Box 6, adult male ‘1’: Canine right lingual	Oban, West Scotland	Early Neolithic c. 3700 BC	Seaweed (red)
23	Distillery Cave	Box 6, prob male ‘3’: PM2 right labial	Oban, West Scotland	Early Neolithic c. 3700 BC	Seaweed
24	Raschoille Cave	ORC III 24.1: M1 right lingual	Oban, West Scotland	Neolithic 4000-2900 cal BC	Highly oxidised organic material
25	Boatbridge Quarry	Cist 2, Thankerton, S Lanarkshire, PM2 left labial S1	Central Scotland	Chalcolithic/Early Bronze Age 2460–2140 cal BC	Submerged freshwater aquatic plant (Nymphaea spp.)
					exposure to fire/cooking
26	Boatbridge Quarry	Cist 2, Thankerton, S Lanarkshire, M2 right labial S2	Central Scotland	Chalcolithic/Early Bronze Age 2460–2140 cal BC	Submerged freshwater aquatic plant (Nymphaea spp.)
					exposure to fire/cooking
27	Juniper Green	(NMS X.ET 33): M3 right back of tooth	Central Scotland	Chalcolithic/Early Bronze Age 2335–2135 cal BC	Submerged freshwater aquatic plant; (Nymphaea spp.)
28	Ruchlaw Mains	PM1,2 right lingual	East Scotland	Chalcolithic/Early Bronze Age 2340–2140 cal BC	Bacterially-derived biomarkers
					exposure to fire/cooking
29	Skateraw	(Roy Richie 1958 cist),		2340–2195 cal BC	Highly oxidised organic material
30	Lesmurdie	cist B, Banff (NMS X.ET 14): R mandibular 2nd molar, labial	East Scotland	2295–2040 cal BC	Highly oxidised organic material
31	Kretuonas	SA1	Lithuania	Neolithic	Highly oxidised organic material (trace)
32	Donkalnis	SA4	Lithuania	Neolithic	Highly oxidised organic material
33	Spiginas	SA5	Lithuania	Mesolithic	Submerged freshwater aquatic plant (Nymphaea spp.)
34	Spiginas	SA6	Lithuania	Neolithic	Non-specific lipid (bacterial?) biomarkers
35	Gyvakarai	SA7	Lithuania	Neolithic/Bronze Age	Highly oxidised organic material
36	Obeliai	Sk1128 male 50-55 yrs T32 labial, 1A5	Lithuania	AD 5th-6th century	Submerged freshwater aquatic plant (Nymphaea spp.)
					exposure to fire/cooking
37	Obeliai	Sk1132 female 30-35 yrs T41 lingual, 1A6	Lithuania	AD 5th-6th century	Non-specific (bacterial?) lipid biomarkers
38	Obeliai	Sk1289 male 30-35 yrs T32 labial, 1A8	Lithuania	AD 5th-6th century	Freshwater micro/macroalgae
39	Obeliai	Sk1294 male 50-55 yrs T43 lingual, 1A9	Lithuania	AD 5th-6th century	Freshwater micro/macroalgae, meat/fish/dairy
40	Obeliai	Sk0984 female >55 yrs T33 lingual, 1A10	Lithuania	AD 5th-6th century	Submerged freshwater aquatic plant (Nymphaea spp.)
41	Pagrybis	Sk1410A female 40-45 yrs T43 labial, 1A17	Lithuania	AD 5th-6th century	No detectable organic compounds
42	Pagrybis	, Sk1409C male 30-35 yrs T31 labial, 1A18	Lithuania	AD 5th-6th century	Highly oxidised organic material
43	Pagrybis	Sk1402 female 45-50 yrs T42 labial, 1A19	Lithuania	AD 5th-6th century	Non-specific (bacterial?) lipid biomarkers
44	Pagrybis	Sk1398 male >55 yrs T27 bucal, 1A20	Lithuania	AD 5th-6th century	Non-specific (bacterial?) lipid biomarkers
45	Pagrybis	Sk1058 male 30-35 yrs T41 labial, 1A21	Lithuania	AD 5th-6th century	Non-specific (bacterial?) lipid biomarkers
46	Vėluikiai	Sk1421 female 25-30 yrs T46 lingual, 1A28	Lithuania	AD 5th-6th century	Highly oxidised organic material
47	Pašatrijis	Sk7224 male 40-45 yrs T27 bucal, 1A29	Lithuania	AD 1st-3th century)	Non-specific (bacterial?) lipid biomarkers
48	Pašatrijis	Sk7227 male 20-25 yrs T32 labial, 1A30	Lithuania	AD 1st-3th century	Highly oxidised organic material
49	Jakštaičiai-Meškia	Sk1388B male 20-25 yrs T36 lingual, 1A31	Lithuania	AD 7th-12th century	Non-specific (bacterial?) lipid biomarkers
50	Jakštaičiai-Meškia	Sk1386 female 20-25 yrs T46 lingual, 1A32	Lithuania	AD 7th-12th century	Freshwater micro/macroalgae
51	Jakštaičiai-Meškia	Sk1382 male 35-40 yrs T36 lingual, 1A33	Lithuania	AD 7th-12th century	Freshwater micro/macroalgae
52	Kanaljorden	122	Sweden	Mesolithic 5880–5620 cal BC	Meat/fish
53	Kanaljorden	126	Sweden	Mesolithic 5710–5570 cal BC	Meat/fish
					exposure to fire/cooking
54	La Corona	25	Spain	Mesolithic	Seaweed, meat/fish
55	La Corona	2 M1 mfieq (lingual)	Spain	Mesolithic	Exposure to fire/cooking
56	La Corona	La Corona 4 M3 mfdch (lingual)	Spain	Mesolithic	Exposure to fire/cooking
57	Bòbila Madurell,	MF18 male	Catalonia, Spain	Neolithic	Highly oxidised organic material (trace)
58	Moita do Sebastião, Muge	MSD male	Portugal	Mesolithic	Highly oxidised organic material (trace)
59	Moita do Sebastião, Muge	MSY female	Portugal	Mesolithic	Highly oxidised organic material (trace)
60	Moita do Sebastião, Muge	MS7.3 male	Portugal	Mesolithic	Highly oxidised organic material (trace)
61	Moita do Sebastião, Muge	MS29 child F.1-6 (female)	Portugal	Mesolithic	No detectable organic compounds
62	Moita do Sebastião, Muge	MS32 male	Portugal	Mesolithic	Highly oxidised organic material (trace)
63	Moita do Sebastião, Muge	MS56 male	Portugal	Mesolithic	Highly oxidised organic material (trace)
64	Moita do Sebastião, Muge	MS60 female	Portugal	Mesolithic	No detectable organic compounds
65	Cabeço da Arruda, Muge, Portugal: ARR XIII	ARR XIII, female	Portugal	Mesolithic	Beeswax
66	Cabeço do Pez, Sado Valley	B251-b female	Portugal	Mesolithic	Submerged freshwater aquatic plant (Potamogeton spp. pondweed)
67	Cabeço do Pez, Sado Valley	Esq27 Esquina male	Portugal	Mesolithic	Submerged freshwater aquatic plant (Potamogeton spp. pondweed)
68	Cabeço do Pez, Sado Valley	6250-D Esquina A-B Jordi male	Portugal	Mesolithic	Submerged freshwater aquatic plant (Potamogeton spp. pondweed)
69	Schipluiden	Grave 1 Individual 1 TMS0081: maxilla labial molar	Netherlands	Neolithic	Non-specific (bacterial?) lipid biomarkers
					exposure to fire/cooking
70	Schipluiden	Grave 1 Individual 2 TMS0077: mandible labial right PM1	Netherlands	Neolithic	Non-specific protein and lipid biomarkers
71	Schipluiden	Grave 1 Individual 2 TMS0077: maxilla/mandible? lingual left incisor 1-2	Netherlands	Neolithic	Non-specific protein and lipid biomarkers
72	Schipluiden	Grave 1 Individual 2 TMS0077: maxilla/mandible? lingual right M2-3	Netherlands	Neolithic	Non-specific protein and lipid biomarkers
					exposure to fire/cooking
73	Schipluiden	Grave 3 TMS0058: lower jaw-mandible labial molar	Netherlands	Neolithic	Non-specific protein and lipid biomarkers
					exposure to fire/cooking
74	Schipluiden	Grave 3 TMS0058: upper jaw-maxilla labial molar	Netherlands	Neolithic	Non-specific protein and lipid biomarkers
					exposure to fire/cooking
75	Schipluiden	Grave 5 child TMS0051: maxilla labial PM1	Netherlands	Neolithic	Highly oxidised organic material
76	Hardinxveld-Giessendam De Bruin	Grave 2 (‘Elvis’), S22-1004, find nr. 11.014 p.22 VI.35: (male)	Netherlands	Late Mesolithic c. 5200-4970 cal BC	Non-specific protein and lipid biomarkers
					exposure to fire/cooking
77	Hardinxveld -Giessendam De Bruin	Grave 1 (‘Henk’), S21-1021, find nr. 15.165 mandible lingual right PM1(male)	Netherlands	Late Mesolithic (5500-4900 cal. BC)	No detectable organic compounds
78	Hardinxveld Giessendam Polderweg	Grave 1 (‘Trijntje’), S25-1004) mandible incisor lingual (female)	Netherlands	Late Mesolithic (c. 5500-4900 cal. BC)	Highly oxidised organic material (trace)
79	Kruszyn	Site 13, Grave G93, male 35-40/45 years old, Linear Band Pottery culture (LBK)	Poland	Neolithic	Highly oxidised organic material
80	Rønstenen	AS 15/06 tandsten	Denmark	Mesolithic	Highly oxidised organic material
