# Supplementary material for: Human consumption of seaweed and freshwater aquatic plants in ancient Europe
Source: Nat Commun. 2023 Oct 17;14:6192. doi: 10.1038/s41467-023-41671-2 (PMC10582258; doi:10.1038/s41467-023-41671-2)
Supplement: Supplementary file 5 — Supplementary Data 2 [file 41467_2023_41671_MOESM5_ESM.xlsx]

## Sheet: Sheet1
Supplementary Data 2. C1 to C6 alkyl pyrrole compounds1 present in the Py-GC-MS of the Isbister dental calculus samples (see also Supplementary Information)
Compound (alkylpyrrole)	DL42	DL2104	DL86	DL715	DL5119	DL5838
2-methylpyrrole	major	major	major	major	major	major
3-methylpyrrole	ÖÖÖÖÖÖ	ÖÖÖÖÖÖ	ÖÖÖÖÖ	ÖÖÖ	ÖÖÖÖ	ÖÖÖ
2-ethylpyrrole	ÖÖÖ	ÖÖÖÖ	ÖÖ	ÖÖÖ	ÖÖÖÖ	ÖÖÖ
3-ethylpyrrole	ÖÖ	ÖÖ	ÖÖ	Ö	ÖÖ	Ö
2,5-dimethylpyrrole	-	-	-	-	-	-
2,4-dimethylpyrrole	ÖÖÖ	ÖÖÖ	ÖÖÖ	ÖÖÖ	ÖÖ	ÖÖÖ
2,3-dimethylpyrrole	ÖÖÖ	ÖÖÖ	ÖÖ	ÖÖ	ÖÖÖ	ÖÖ
3,4-dimethylpyrrole	Ö	Ö	Ö	Ö	Ö	Ö
2-ethyl-4(?)-methylpyrrole	-	-	-	ÖÖ	ÖÖÖ	ÖÖ
2-ethyl-3(?)-methylpyrrole	ÖÖ	ÖÖÖ	ÖÖ	ÖÖ	ÖÖ	ÖÖÖ
4-ethyl-2-methylpyrrole	ÖÖ	Ö	Ö	Ö	Ö	Ö
2,3,5-trimethylpyrrole	Ö	Ö	Ö	ÖÖ	ÖÖ	ÖÖ
3-ethyl-4-methylpyrrole	Ö	Ö	Ö	Ö	Ö	ÖÖ
2,3,4-trimethylpyrrole	-	-	-	Ö	Ö	Ö
propylmethylpyrrole	Ö	Ö	Ö	Ö	Ö	Ö
ethyldimethylpyrrole	-	-	-	-	-	Ö
2,5(?)-diethylpyrrole	-	-	-	Ö	Ö	Ö
ethyldimethylpyrrole	-	-	-	-	Ö	Ö
propylmethylpyrrole	-	-	-	-	Ö	Ö
2,4(?)-diethylpyrrole	-	-	-	-	-	Ö
ethyldimethylpyrrole	-	-	-	-	-	Ö
ethyldimethylpyrrole	Ö	Ö	Ö	Ö	-	Ö
4-ethyl-2,3-dimethylpyrrole	Ö	Ö	-	Ö	Ö	Ö
3-ethyl-2,4-dimethylpyrrole	-	-	-	Ö	-	Ö
2,3(?)-diethylpyrrole	-	-	-	Ö	Ö	Ö
propylmethylpyrrole	-	-	-	-	-	Ö
3,4(?)-diethylpyrrole	-	-	-	-	-	Ö
ethyldimethylpyrrole	-	-	-	-	-	Ö
2,3,4,5-tetramethylpyrrole	-	-	-	-	-	Ö
3-methyl-4-isobutylpyrroleA	-	-	-	-	-	Ö
2,3?-diethyl-5-methylpyrrole	-	-	-	Ö	Ö	Ö
2,3-diethyl-4-methylpyrrole	-	-	-	-	-	Ö
2,3-dimethyl-4-n-propylpyrroleA	-	-	-	Ö	-	Ö
3-ethyl-2,4,5-trimethylpyrrole	-	-	-	-	Ö	Ö
3-ethyl-4-isobutylpyrroleA	-	-	-	-	-	Ö
2,3-diethyl-4,5-dimethylpyrrole	-	-	-	-	-	-
2,4-diethyl-3,5-dimethylpyrrole	-	-	-	-	-	-
3-methyl-4-neopentylpyrroleA	-	-	-	Ö	-	Ö
2-methyl-3-ethyl-4-n-propylpyrroleA	-	-	-	-	-	Ö
1After Sinninghe Damsté, J.S., Eglinton, T.I. & de Leeuw, J.W. Alkylpyrroles in a kerogen pyrolysate: Evidence for abundant tetrapyrrole pigments. Geochimica et Cosmochimica Acta 56, 1743-1751 (1992)
AAlkylpyrroles in bold derive from the C8 side chain in bacteriochlorophylls c and d found in green bacteria such as Chloroflexus sp.2 and known to naturally occur in association with red seaweeds such as Porphyra umbilicalis3,4.
