# Supplementary material for: Human consumption of seaweed and freshwater aquatic plants in ancient Europe
Source: Nat Commun. 2023 Oct 17;14:6192. doi: 10.1038/s41467-023-41671-2 (PMC10582258; doi:10.1038/s41467-023-41671-2)
Supplement: Supplementary file 6 — Supplementary Data 3 [file 41467_2023_41671_MOESM6_ESM.xlsx]

## Sheet: Sheet1
Supplementary Data 3. C1 to C5 alkyl pyrrole compounds present in the Py-GC-MS of natural sources of tetrapyrroles1 and Isbister dental calculus sample DL5838
		Monterey kerogen
Compound (alkylpyrrole)	DL5838	'fossil algae'2	Bilirubin	Chlorophyll-a	Protoporphyrin-IX
2-methylpyrrole	(ÖÖÖÖÖ*)	Ö	Ö	Ö	Ö
3-methylpyrrole	(ÖÖÖ*)	ÖÖ	Ö	ÖÖ	ÖÖ
2,5-dimethylpyrrole	-	Ö	Ö	-	Ö
2,4-dimethylpyrrole	ÖÖÖ	ÖÖ	Ö	Ö	ÖÖ
2,3-dimethylpyrrole	ÖÖ	ÖÖ	Ö	Ö	ÖÖ
3,4-dimethylpyrrole	Ö	ÖÖ	Ö	Ö	ÖÖ
2-ethyl-4(?)-methylpyrrole	ÖÖ	Ö	Ö	Ö	Ö
2-ethyl-3(?)-methylpyrrole	ÖÖÖ	Ö	Ö	Ö	Ö
4-ethyl-2-methylpyrrole	Ö	Ö	Ö	Ö	Ö
2,3,5-trimethylpyrrole	ÖÖ	ÖÖ	ÖÖ	Ö	ÖÖ
3-ethyl-4-methylpyrrole	ÖÖ	ÖÖÖ	ÖÖ	ÖÖÖ	ÖÖ
2,3,4-trimethylpyrrole	Ö	ÖÖ	ÖÖ	Ö	ÖÖÖ
ethyldimethylpyrrole	Ö	Ö	Ö	Ö	Ö
ethyldimethylpyrrole	Ö	Ö	Ö	Ö	Ö
4-ethyl-2,3-dimethylpyrrole	Ö	ÖÖ	ÖÖ	ÖÖ	ÖÖ
3-ethyl-2,4-dimethylpyrrole	Ö	ÖÖÖ	ÖÖÖ	ÖÖÖ	ÖÖÖ
2,3-diethyl-4-methylpyrrole	Ö	Ö	Ö	Ö	Ö
3-ethyl-2,4,5-trimethylpyrrole	Ö	ÖÖ	ÖÖ	ÖÖ	ÖÖ
1After Sinninghe Damsté, J.S., Eglinton, T.I. & de Leeuw, J.W. Alkylpyrroles in a kerogen pyrolysate: Evidence for abundant tetrapyrrole pigments. Geochimica et Cosmochimica Acta 56, 1743-1751 (1992)
2Putative fossil algae constituting the primary source of organic matter in the Monterey kerogen (see main text and Supplementary Information for a detailed discussion on this)
*High due to elevated levels of nitrate in environment (see Supplementary Information)
