# Supplementary material for: Human consumption of seaweed and freshwater aquatic plants in ancient Europe
Source: Nat Commun. 2023 Oct 17;14:6192. doi: 10.1038/s41467-023-41671-2 (PMC10582258; doi:10.1038/s41467-023-41671-2)
Supplement: Supplementary file 7 — Supplementary Data 4 [file 41467_2023_41671_MOESM7_ESM.xlsx]

## Sheet: Sheet1
Supplementary Data 4. Protein biomarkers1 present in the Py-GC-MS of the Isbister
dental calculus samples (relative %) and the protein-based amino acid sources from which they derive.
Compound	Amino acid source	DL42	DL2104	DL86	DL715	DL5119	DL5838
(protein pyrolysis biomarkers)
pyrrole	pro	19.1	13.4	13.4	13.2	41	8.7
2-methylpyrrole	gly, pro, hypro, ser, glu, tetrapyr	6.8	6.9	9.7	15.7	13.9	13.2
3-methylpyrrole	gly, pro, hypro, ser, glu, tetrapyr	3.2	3.2	3.8	4.7	4.1	4.5
2-ethylpyrrole	gly, pro, hypro, ser, glu, tetrapyr	0.9	1.4	1.4	3	6.6	4.7
3-ethylpyrrole	gly, pro, hypro, ser, glu, tetrapyr	0.4	0.6	0.4	0.9	0.6	1
pyridine	ala (asp?)	4.2	3.2	4.1	2.4	2.1	2.1
4-methylpyridine	ala, cys (asp?)	1.3	2.6	1.6	0.6	1	2.1
2-methylpyridine	ala (asp?)	1.1	1.6	0.5	0	0.2	0
2,4-dimethylpyridine	ala (asp?)	0.8	1.4	1.8	0.6	0	0.5
2,6?-dimethylpyridine	ala (asp?)	0.1	0.4	0	0	0	0.1
a C3 pyridine	ala (asp?)	0.4	0.5	0.1	0.3	0	1.6
1H-pyrazole-4-carbonitrile	arg(?)	0.5	0.4	0.4	0.4	0.05	0.1
2-pyridinecarbonitrile	arg(?)	0.8	0.8	0.2	0.2	0.4	0.7
pyrimidines	arg	0.2	0.3	0	0.2	0	1.6
imidazoles	arg, glu?	0	0	0	0	0	0.5
toluene	phe	34.1	35.6	39.4	40.4	22.6	31.4
ethylbenzene	phe	0.6	0.8	4.1	2.3	0.9	3.5
o + m-xylene	phe	1.1	0.9	1.4	1.4	0.2	1.4
p-xylene	phe	0	0	0	0	0	0
styrene	phe	3.8	2.6	3.6	3.1	1.3	2.1
benzonitrile	phe	1.5	0.9	1.1	0.6	0.6	0.7
ethylcyanobenzene	phe	0.4	0.4	0.2	0.2	0	0.3
benzyl nitrile	phe	2.5	2.2	1.2	1.1	1.3	2.4
benzenepropanenitrile	phe	3	2.6	1.2	1.7	0.8	3.1
phenol	tyr	4.5	3.7	1.4	0.6	0.5	0.7
2-methylphenol	tyr	1.1	0.9	0.04	0	0	0.3
4-methylphenol	tyr	4.2	2.1	0.9	0.4	0.3	0.3
3-methylphenol	tyr	0	0	0	0.1	0	2.8
3,4?-dimethylphenol	tyr	0	0	0	0	0	0.3
2,4-dimethylphenol	tyr	0.8	0.9	0	0	0	0.2
2,6-dimethylphenol	tyr	0.4	0.3	0	0	0	0
4-ethylphenol	tyr	0	0	0	0.1	0	0.5
o-tolyl isocyanide(?)	trp	0.6	0.8	0.2	0.1	0.05	0.9
indole	trp	3.8	2.9	1.8	1.9	0.6	3.5
3-methylindole	trp	3	1.8	0.6	0.7	0.2	1.9
3-ethylindole	trp	0.4	0.3	0	0	0	0.5
Non/less specific protein markers:
benzene	-	1.1	1.1	3.8	1.4	0	0
indene	-	1.3	0.9	1.1	1	0.4	1.6
a methylindene	-	1.1	0.8	0.6	0.7	0.4	0
a methylindene	-	0.6	0.3	0.04	0.1	0	0
a C2 indene	-	0.4	0.3	0	0	0	0
Protein markers - total peak area		100.1	99.8	100.08	100.1	100.1	99.8
gly = glycine; pro = proline; hypro = hydroxylproline; ser = serine; glu = glutamic acid; ala = alanine; asp = aspartic acid; cys = cysteine; arg = arginine; phe = phenylalanine; tyr = tyrosine; trp = tryptophan; tetrapyr = tetrapyrrole
1Stankiewicz BA, van Bergen PF, Duncan IJ, Carter JF, Briggs DEG, Evershed RP (1996) Recognition of Chitin and Proteins in Invertebrate Cuticles Using Analytical Pyrolysis/Gas Chromatorgraphy/Mass Spectrometry. Rapid Communications in Mass Spectrometry 10: 1747–1757
1Stankiewicz BA, Hutchins JC, Thomson R, Briggs DEG, Evershed RP (1997) Assessment of Bog Body Tissue Preservation by Pyrolysis-Gas Chromatorgraphy/Mass Spectrometry. Rapid Communications in Mass Spectrometry 11: 1884–1890.
1Stankiewicz BA, Briggs DEG, Evershed RP, Flannery MB, Wuttke M (1997) Preservation of Chitin in 25-Million-Year-Old Fossils. Science 276: 1541–1543.
1Poinar HN, Stankiewicz BA (1999) Protein preservation and DNA retrieval from ancient tissues. Proceedings of the National Academy of Sciences 96: 8426–8431.
