# Supplementary material for: Human consumption of seaweed and freshwater aquatic plants in ancient Europe
Source: Nat Commun. 2023 Oct 17;14:6192. doi: 10.1038/s41467-023-41671-2 (PMC10582258; doi:10.1038/s41467-023-41671-2)
Supplement: Supplementary file 8 — Supplementary Data 5 [file 41467_2023_41671_MOESM8_ESM.xlsx]

## Sheet: Sheet1
Supplementary Data 5: Chemical information on the presence/absence of organic compounds/biomarkers in all individual samples in this study
TD-GC-MS
																															Skateraw	Lesmurdie
			Isbister	Isbister	Isbister	Isbister	Isbister	Isbister	Isbister	Isbister	Isbister	Isbister	Isbister	Isbister	Isbister	Isbister	Isbister	Quanterness	Quanterness	Quanterness	Quanterness	Quanterness	Quanterness	Distillery Cave	Distillery Cave	Raschoille Cave	Boatbridge Quarry	Boatbridge Quarry	Juniper Green	Ruchlaw Mains	Roy Richie	cist B, Banff	Kretuonas	Donkalnis	Spiginas	Spiginas	Gyvakarai	Obeliai	Obeliai	Obeliai	Obeliai	Obeliai	Pagrybis	Pagrybis	Pagrybis	Pagrybis	Pagrybis	Vėluikiai	Pašatrijis
Organic compound	RT (min)	Mass spectral characteristics*	DL42	DL2104	DL52.14	DL86	DL143	DL168	DL170	DL180	DL188	DL196	DL715	DL5083	DL5117	DL5119	DL5838	1139-01	1190-A?1	249-01	2730-2734	2552-02	1408	adult male ‘1’	prob male ‘3’	ORC III 24.1	Cist 2, PM2 left S1	Cist 2, M2 right S2	NMS X.ET 33	PM1,2 right lingual	1958 cist	NMS X.ET 14	SA1	SA4	SA5	SA6	SA7	1A5	1A6	1A8	1A9	1A10	1A17	1A18	1A19	1A20	1A21	1A28	1A29
sulphur dioxide (SO2)	1.92	48, 64	+	-	-	-	-	-	-	-	-	-	-	-	-	-	-	-	-	-	-	-	-	-	-	-	+	+	+	-	-	+	-	-	-	-	-	-	-	-	-	-	-	-	-	-	-	-	-
carbon dioxide	2.16	44	+	trace	trace	+	trace	trace	trace	trace	trace	trace	trace	trace	trace	trace	+	trace	trace	+	trace	+	+	+	+	+	+	+	+	+	trace	+	-	+	+	+	+	+	+	+	+	+	-	+	+	+	+	+	+
1-butene	2.26	39, 41, 55, 56	-	-	-	-	-	-	-	-	-	-	-	-	-	-	-	-	-	-	-	-	+	+	-	-	+	+	+	+	-	-	-	-	-	-	-	-	-	-	-	-	-	-	+	-	-	-	-
acetic acid	2.37	43, 45, 60	-	-	-	-	-	-	-	-	-	-	-	-	-	-	-	-	-	-	-	-	-	-	-	-	+	+	-	+	-	-	-	-	-	-	-	-	-	-	-	-	-	-	-	-	-	-	-
carbonyl sulphide (COS)	2.42	32, 44, 60	-	-	-	-	-	-	-	-	-	-	-	-	-	-	-	-	-	-	-	-	-	-	-	-	-	-	-	-	-	-	-	-	-	-	-	-	-	-	-	-	-	-	-	-	-	-	-
1-pentene	2.48	39, 41, 42, 55, 70	-	-	-	-	-	-	-	-	-	-	-	-	-	-	-	-	-	-	-	-	-	-	-	-	-	-	-	-	-	-	-	-	-	-	-	-	-	-	-	-	-	-	-	-	-	-	-
carbon disulphide (CS2)	2.51	32, 44, 76	-	-	-	-	-	-	-	-	-	-	-	-	-	-	-	-	-	-	-	-	-	-	-	-	-	-	-	-	-	-	-	-	-	-	-	-	-	-	-	-	-	-	-	-	-	-	-
acetone	2.68	43, 58	-	-	-	-	-	-	-	-	-	-	-	-	-	-	-	-	-	-	-	-	-	-	-	-	-	-	-	+	-	+	-	-	-	-	-	-	-	-	-	-	-	-	-	-	-	-	-
acetonitrile	2.71	38, 39, 40, 41, 42	-	-	-	+	-	trace	-	trace	-	trace	trace	trace	-	trace	-	-	-	-	-	-	-	-	-	-	-	-	-	-	-	-	-	-	-	-	-	-	-	-	-	-	-	-	-	-	-	-	-
cyclopentadiene	2.75	39, 65, 66	-	-	-	-	-	-	-	-	-	-	-	-	-	-	-	-	-	-	-	-	-	-	-	-	-	-	-	-	-	-	-	-	-	-	-	-	-	-	-	-	-	-	-	-	-	-	-
1-hexene	3.01	41, 56, 69, 84	-	-	-	-	-	-	-	-	-	-	-	-	-	-	-	-	-	-	-	-	-	-	-	-	-	-	-	-	-	-	-	-	-	-	-	-	-	-	-	-	-	-	-	-	-	-	-
benzene	3.98	39, 51, 78	-	-	-	-	-	-	-	-	-	-	-	-	-	-	-	-	-	-	-	-	-	-	-	-	+	+	-	+	-	-	-	-	-	-	-	-	-	-	-	-	-	-	-	-	-	-	-
thiophene	4.12	39, 45, 58, 84	-	-	-	-	-	-	-	-	-	-	-	-	-	-	-	-	-	-	-	-	-	-	-	-	-	-	-	-	-	-	-	-	-	-	-	-	-	-	-	-	-	-	-	-	-	-	-
C7 n-1-alkene	4.64	41, 55, 56, 69, 70, 98	-	-	-	-	-	-	-	-	-	-	-	-	-	-	-	-	-	-	-	-	-	-	-	-	-	-	-	-	-	-	-	-	-	-	-	-	-	-	-	-	-	-	-	-	-	-	-
C7 n-alkane	4.67	43, 57, 71, 100	-	-	-	-	-	-	-	-	-	-	-	-	-	-	-	-	-	-	-	-	-	-	-	-	-	-	-	-	-	-	-	-	-	-	-	-	-	-	-	-	-	-	-	-	-	-	-
pyridine	5.96	39, 52, 79	-	-	-	-	-	-	-	-	-	-	-	-	-	-	+	-	-	-	-	-	-	-	-	-	-	-	-	-	-	-	-	-	-	-	-	-	-	-	-	-	-	-	-	-	-	-	-
pyrrole	6.33	39, 40, 41, 67	-	-	-	-	-	-	-	-	-	-	-	-	-	-	+	-	-	-	-	-	-	-	-	-	-	-	-	-	-	-	-	-	-	-	-	-	-	-	-	-	-	-	-	-	-	-	-
toluene	6.64	39, 51, 63, 65, 91, 92	-	-	-	-	-	-	-	-	-	-	-	-	-	-	-	-	-	-	-	-	-	-	-	-	-	-	-	+	-	-	-	-	-	-	-	-	-	-	-	-	-	-	-	-	-	-	-
2-methylthiophene	7.02	39, 45, 58, 97, 98	-	-	-	-	-	-	-	-	-	-	-	-	-	-	-	-	-	-	-	-	-	-	-	-	-	-	-	-	-	-	-	-	-	-	-	-	-	-	-	-	-	-	-	-	-	-	-
C8 n-1-alkene	7.53	41, 43, 55, 69, 83, 97, 112	-	-	-	-	-	-	-	-	-	-	-	-	-	-	-	-	-	-	-	-	-	-	-	-	-	-	-	-	-	-	-	-	-	-	-	-	-	-	-	-	-	-	-	-	-	-	-
C8 n-alkane	7.86	43, 57, 71, 85, 99, 114	-	-	-	-	-	-	-	-	-	-	-	-	-	-	-	-	-	-	-	-	-	-	-	-	-	-	-	-	-	-	-	-	-	-	-	-	-	-	-	-	-	-	-	-	-	-	-
3-methylthiophene	7.88	39, 45, 58, 97, 98	-	-	-	-	-	-	-	-	-	-	-	-	-	-	-	-	-	-	-	-	-	-	-	-	-	-	-	-	-	-	-	-	-	-	-	-	-	-	-	-	-	-	-	-	-	-	-
4-methylpyridine	8.42	39, 65, 66, 93	-	-	-	-	-	-	-	-	-	-	-	-	-	-	-	-	-	-	-	-	-	-	-	-	-	-	-	-	-	-	-	-	-	-	-	-	-	-	-	-	-	-	-	-	-	-	-
2-methylfuran	8.92	39, 53, 81, 82	-	-	-	-	-	-	-	-	-	-	-	-	-	-	-	-	-	-	-	-	-	-	-	-	-	-	-	-	-	-	-	-	-	-	-	-	-	-	-	-	-	-	-	-	-	-	-
2-methylpyrrole	9.33	39, 53, 80, 81	-	-	-	-	-	-	-	-	-	-	-	-	-	-	-	-	-	-	-	-	-	-	-	-	-	-	-	-	-	-	-	-	-	-	-	-	-	-	-	-	-	-	-	-	-	-	-
3-methylpyrrole	9.67	39, 53, 80, 81	-	-	-	-	-	-	-	-	-	-	-	-	-	-	-	-	-	-	-	-	-	-	-	-	-	-	-	-	-	-	-	-	-	-	-	-	-	-	-	-	-	-	-	-	-	-	-
i-C9 1-alkene	9.71	41, 43, 55, 69, 83, 97, 126	-	-	-	-	-	-	-	-	-	-	-	-	-	-	-	-	-	-	-	-	-	-	-	-	-	-	-	-	-	-	-	-	-	-	-	-	-	-	-	-	-	-	-	-	-	-	-
i-C9 alkane	9.93	43, 57, 71, 85, 99, 128	-	-	-	-	-	-	-	-	-	-	-	-	-	-	-	-	-	-	-	-	-	-	-	-	-	-	-	-	-	-	-	-	-	-	-	-	-	-	-	-	-	-	-	-	-	-	-
ethyl benzene	9.96	39, 51, 65, 77, 91, 106	-	-	-	-	-	-	-	-	-	-	-	-	-	-	-	-	-	-	-	-	-	-	-	-	-	-	-	-	-	-	-	-	-	-	-	-	-	-	-	-	-	-	-	-	-	-	-
2-methylpyridine	10.08	39, 65, 66, 93	-	-	-	-	-	-	-	-	-	-	-	-	-	-	-	-	-	-	-	-	-	-	-	-	-	-	-	-	-	-	-	-	-	-	-	-	-	-	-	-	-	-	-	-	-	-	-
o-xylene + m-xylene	10.18	39, 51, 65, 77, 91, 106	-	-	-	-	-	-	-	-	-	-	-	-	-	-	-	-	-	-	-	-	-	-	-	-	-	-	-	-	-	-	-	-	-	-	-	-	-	-	-	-	-	-	-	-	-	-	-
p-xylene	10.24	39, 51, 65, 77, 91, 106	-	-	-	-	-	-	-	-	-	-	-	-	-	-	-	-	-	-	-	-	-	-	-	-	-	-	-	-	-	-	-	-	-	-	-	-	-	-	-	-	-	-	-	-	-	-	-
styrene	11.02	39, 51, 63, 78, 104	-	-	-	-	-	-	-	-	-	-	-	-	-	-	-	-	-	-	-	-	-	-	-	-	-	-	-	-	-	-	-	-	-	-	-	-	-	-	-	-	-	-	-	-	-	-	-
C9 n-1-alkene	11.16	41, 55, 69, 83, 97, 126	-	-	-	-	-	-	-	-	-	-	-	-	-	-	-	-	-	-	-	-	-	-	-	-	-	-	-	-	-	-	-	-	-	-	-	-	-	-	-	-	-	-	-	-	-	-	-
C9 n-alkane	11.43	43, 57, 71, 85, 99, 128	-	-	-	-	-	-	-	-	-	-	-	-	-	-	-	-	-	-	-	-	-	-	-	-	-	-	-	-	-	-	-	-	-	-	-	-	-	-	-	-	-	-	-	-	-	-	-
2,3-dimethylthiophene	11.48	39, 45, 59, 97, 111, 112	-	-	-	-	-	-	-	-	-	-	-	-	-	-	-	-	-	-	-	-	-	-	-	-	-	-	-	-	-	-	-	-	-	-	-	-	-	-	-	-	-	-	-	-	-	-	-
2-methyl-2-cyclopenten-1-one	11.51	53, 67, 96	-	-	-	-	-	-	-	-	-	-	-	-	-	-	-	-	-	-	-	-	-	-	-	-	-	-	-	-	-	-	-	-	-	-	-	-	-	-	-	-	-	-	-	-	-	-	-
2-ethylpyrrole	12.42	53, 80, 95	-	-	-	-	-	-	-	-	-	-	-	-	-	-	-	-	-	-	-	-	-	-	-	-	-	-	-	-	-	-	-	-	-	-	-	-	-	-	-	-	-	-	-	-	-	-	-
C2 pyridine	12.43	39, 65, 79, 92, 107	-	-	-	-	-	-	-	-	-	-	-	-	-	-	-	-	-	-	-	-	-	-	-	-	-	-	-	-	-	-	-	-	-	-	-	-	-	-	-	-	-	-	-	-	-	-	-
2,4-dimethylpyrrole	12.45	53, 80, 94, 95	-	-	-	-	-	-	-	-	-	-	-	-	-	-	-	-	-	-	-	-	-	-	-	-	-	-	-	-	-	-	-	-	-	-	-	-	-	-	-	-	-	-	-	-	-	-	-
2,3-dimethylpyrrole	12.72	53, 80, 94, 95	-	-	-	-	-	-	-	-	-	-	-	-	-	-	-	-	-	-	-	-	-	-	-	-	-	-	-	-	-	-	-	-	-	-	-	-	-	-	-	-	-	-	-	-	-	-	-
3-ethylpyrrole	13.01	53, 80, 95	-	-	-	-	-	-	-	-	-	-	-	-	-	-	-	-	-	-	-	-	-	-	-	-	-	-	-	-	-	-	-	-	-	-	-	-	-	-	-	-	-	-	-	-	-	-	-
C2 pyridine	13.03	39, 65, 79, 92, 107	-	-	-	-	-	-	-	-	-	-	-	-	-	-	-	-	-	-	-	-	-	-	-	-	-	-	-	-	-	-	-	-	-	-	-	-	-	-	-	-	-	-	-	-	-	-	-
3,4-dimethylpyrrole	13.17	53, 80, 94, 95	-	-	-	-	-	-	-	-	-	-	-	-	-	-	-	-	-	-	-	-	-	-	-	-	-	-	-	-	-	-	-	-	-	-	-	-	-	-	-	-	-	-	-	-	-	-	-
i-C10 1-alkene	13.31	41, 43, 55, 69, 83, 97, 140	-	-	-	-	-	-	-	-	-	-	-	-	-	-	-	-	-	-	-	-	-	-	-	-	-	-	-	-	-	-	-	-	-	-	-	-	-	-	-	-	-	-	-	-	-	-	-
i-C10 alkane	13.58	43, 57, 71, 85, 99, 142	-	-	-	-	-	-	-	-	-	-	-	-	-	-	-	-	-	-	-	-	-	-	-	-	-	-	-	-	-	-	-	-	-	-	-	-	-	-	-	-	-	-	-	-	-	-	-
benzeneacetaldehyde	13.73	39, 51, 65, 91, 120	-	-	-	-	-	-	-	-	-	-	-	-	-	-	-	-	-	-	-	-	-	-	-	-	-	-	-	-	-	-	-	-	-	-	-	-	-	-	-	-	-	-	-	-	-	-	-
1H-pyrazole-4-carbonitrile	13.81	39, 66, 93	-	-	-	-	-	-	-	-	-	-	-	-	-	-	-	-	-	-	-	-	-	-	-	-	-	-	-	-	-	-	-	-	-	-	-	-	-	-	-	-	-	-	-	-	-	-	-
C2 pyridine	13.95	39, 65, 79, 92, 107	-	-	-	-	-	-	-	-	-	-	-	-	-	-	-	-	-	-	-	-	-	-	-	-	-	-	-	-	-	-	-	-	-	-	-	-	-	-	-	-	-	-	-	-	-	-	-
tolyl isocyanide	13.96	63, 89, 90, 116, 117	-	-	-	-	-	-	-	-	-	-	-	-	-	-	-	-	-	-	-	-	-	-	-	-	-	-	-	-	-	-	-	-	-	-	-	-	-	-	-	-	-	-	-	-	-	-	-
benzonitrile	14.16	50, 51, 76, 103	-	-	-	-	-	-	-	-	-	-	-	-	-	-	-	-	-	-	-	-	-	-	-	-	-	-	-	-	-	-	-	-	-	-	-	-	-	-	-	-	-	-	-	-	-	-	-
phenol	14.36	39, 65, 66, 94	-	-	-	-	-	-	-	-	-	-	-	-	-	-	-	-	-	-	-	-	-	-	-	-	-	-	-	-	-	-	-	-	-	-	-	-	-	-	-	-	-	-	-	-	-	-	-
C10 n-1-alkene	14.48	41, 55, 69, 83, 97, 140	-	-	-	-	-	-	-	-	-	-	-	-	-	-	-	-	-	-	-	-	-	-	-	-	-	-	-	-	-	-	-	-	-	-	-	-	-	-	-	-	-	-	-	-	-	-	-
C10 n-alkane	14.74	43, 57, 71, 85, 99, 142	-	-	-	-	-	-	-	-	-	-	-	-	-	-	-	-	-	-	-	-	-	-	-	-	-	-	-	-	-	-	-	-	-	-	-	-	-	-	-	-	-	-	-	-	-	-	-
2-ethyl-4(?)-methylpyrrole	14.92	94, 108, 109	-	-	-	-	-	-	-	-	-	-	-	-	-	-	-	-	-	-	-	-	-	-	-	-	-	-	-	-	-	-	-	-	-	-	-	-	-	-	-	-	-	-	-	-	-	-	-
2-ethyl-3(?)-methylpyrrole	15.02	94, 108, 109	-	-	-	-	-	-	-	-	-	-	-	-	-	-	-	-	-	-	-	-	-	-	-	-	-	-	-	-	-	-	-	-	-	-	-	-	-	-	-	-	-	-	-	-	-	-	-
4-ethyl-2-methylpyrrole	15.21	94, 108, 109	-	-	-	-	-	-	-	-	-	-	-	-	-	-	-	-	-	-	-	-	-	-	-	-	-	-	-	-	-	-	-	-	-	-	-	-	-	-	-	-	-	-	-	-	-	-	-
2,3,5-trimethylpyrrole	15.31	94, 108, 109	-	-	-	-	-	-	-	-	-	-	-	-	-	-	-	-	-	-	-	-	-	-	-	-	-	-	-	-	-	-	-	-	-	-	-	-	-	-	-	-	-	-	-	-	-	-	-
3-ethyl-4-methylpyrrole	15.44	94, 108, 109	-	-	-	-	-	-	-	-	-	-	-	-	-	-	-	-	-	-	-	-	-	-	-	-	-	-	-	-	-	-	-	-	-	-	-	-	-	-	-	-	-	-	-	-	-	-	-
ethylcyanobenzene	15.52	89, 116, 131	-	-	-	-	-	-	-	-	-	-	-	-	-	-	-	-	-	-	-	-	-	-	-	-	-	-	-	-	-	-	-	-	-	-	-	-	-	-	-	-	-	-	-	-	-	-	-
2,3-dimethyl-2-cyclopenten-1-one	15.94	53, 67, 79, 81, 95, 110	-	-	-	-	-	-	-	-	-	-	-	-	-	-	-	-	-	-	-	-	-	-	-	-	-	-	-	-	-	-	-	-	-	-	-	-	-	-	-	-	-	-	-	-	-	-	-
2,3,4-trimethylpyrrole	15.95	94, 108, 109	-	-	-	-	-	-	-	-	-	-	-	-	-	-	-	-	-	-	-	-	-	-	-	-	-	-	-	-	-	-	-	-	-	-	-	-	-	-	-	-	-	-	-	-	-	-	-
indene	16.05	39, 63, 89, 115, 116	-	-	-	-	-	-	-	-	-	-	-	-	-	-	-	-	-	-	-	-	-	-	-	-	-	-	-	+	-	-	-	-	-	-	-	-	-	-	-	-	-	-	-	-	-	-	-
a propylmethylpyrrole	16.27	80, 108, 123	-	-	-	-	-	-	-	-	-	-	-	-	-	-	-	-	-	-	-	-	-	-	-	-	-	-	-	-	-	-	-	-	-	-	-	-	-	-	-	-	-	-	-	-	-	-	-
an ethyldimethylpyrrole	16.27	94, 108, 123	-	-	-	-	-	-	-	-	-	-	-	-	-	-	-	-	-	-	-	-	-	-	-	-	-	-	-	-	-	-	-	-	-	-	-	-	-	-	-	-	-	-	-	-	-	-	-
i-C11 1-alkene	16.36	41, 43, 55, 69, 83, 97, 154	-	-	-	-	-	-	-	-	-	-	-	-	-	-	-	-	-	-	-	-	-	-	-	-	-	-	-	-	-	-	-	-	-	-	-	-	-	-	-	-	-	-	-	-	-	-	-
i-C11 alkane	16.68	43, 57, 71, 85, 99, 156	-	-	-	-	-	-	-	-	-	-	-	-	-	-	-	-	-	-	-	-	-	-	-	-	-	-	-	-	-	-	-	-	-	-	-	-	-	-	-	-	-	-	-	-	-	-	-
2-methylphenol	16.55	39, 51, 53, 77, 79, 107, 108	-	-	-	-	-	-	-	-	-	-	-	-	-	-	-	-	-	-	-	-	-	-	-	-	-	-	-	-	-	-	-	-	-	-	-	-	-	-	-	-	-	-	-	-	-	-	-
2-pyridinecarbonitrile	16.61	50, 51, 77, 104	-	-	-	-	-	-	-	-	-	-	-	-	-	-	-	-	-	-	-	-	-	-	-	-	-	-	-	-	-	-	-	-	-	-	-	-	-	-	-	-	-	-	-	-	-	-	-
C3 pyridine (trimethyl)	16.83	39, 77, 79, 106, 120, 121	-	-	-	-	-	-	-	-	-	-	-	-	-	-	-	-	-	-	-	-	-	-	-	-	-	-	-	-	-	-	-	-	-	-	-	-	-	-	-	-	-	-	-	-	-	-	-
4-methylphenol	17.08	39, 51, 53, 77, 79, 107, 108	-	-	-	-	-	-	-	-	-	-	-	-	-	-	-	-	-	-	-	-	-	-	-	-	-	-	-	-	-	-	-	-	-	-	-	-	-	-	-	-	-	-	-	-	-	-	-
3-methylphenol	17.23	39, 51, 53, 77, 79, 107, 108	-	-	-	-	-	-	-	-	-	-	-	-	-	-	-	-	-	-	-	-	-	-	-	-	-	-	-	-	-	-	-	-	-	-	-	-	-	-	-	-	-	-	-	-	-	-	-
2,5(?)-diethylpyrrole	17.39	94, 123	-	-	-	-	-	-	-	-	-	-	-	-	-	-	-	-	-	-	-	-	-	-	-	-	-	-	-	-	-	-	-	-	-	-	-	-	-	-	-	-	-	-	-	-	-	-	-
an ethyldimethylpyrrole	17.39	94, 108, 123	-	-	-	-	-	-	-	-	-	-	-	-	-	-	-	-	-	-	-	-	-	-	-	-	-	-	-	-	-	-	-	-	-	-	-	-	-	-	-	-	-	-	-	-	-	-	-
C11 n-1-alkene	17.44	41, 55, 69, 83, 97, 154	-	-	-	-	-	-	-	-	-	-	-	-	-	-	-	-	-	-	-	-	-	-	-	-	-	-	-	-	-	-	-	-	-	-	-	-	-	-	-	-	-	-	-	-	-	-	-
a propylmethylpyrrole	17.54	80	-	-	-	-	-	-	-	-	-	-	-	-	-	-	-	-	-	-	-	-	-	-	-	-	-	-	-	-	-	-	-	-	-	-	-	-	-	-	-	-	-	-	-	-	-	-	-
2,4(?)-diethylpyrrole	17.54	94	-	-	-	-	-	-	-	-	-	-	-	-	-	-	-	-	-	-	-	-	-	-	-	-	-	-	-	-	-	-	-	-	-	-	-	-	-	-	-	-	-	-	-	-	-	-	-
an ethyldimethylpyrrole	17.54	108	-	-	-	-	-	-	-	-	-	-	-	-	-	-	-	-	-	-	-	-	-	-	-	-	-	-	-	-	-	-	-	-	-	-	-	-	-	-	-	-	-	-	-	-	-	-	-
an ethyldimethylpyrrole	17.64	94, 108, 123	-	-	-	-	-	-	-	-	-	-	-	-	-	-	-	-	-	-	-	-	-	-	-	-	-	-	-	-	-	-	-	-	-	-	-	-	-	-	-	-	-	-	-	-	-	-	-
C11 n-alkane	17.65	43, 57, 71, 85, 99, 156	-	-	-	-	-	-	-	-	-	-	-	-	-	-	-	-	-	-	-	-	-	-	-	-	-	-	-	-	-	-	-	-	-	-	-	-	-	-	-	-	-	-	-	-	-	-	-
4-ethyl-2,3-dimethylpyrrole	17.75	93, 108, 122, 123	-	-	-	-	-	-	-	-	-	-	-	-	-	-	-	-	-	-	-	-	-	-	-	-	-	-	-	-	-	-	-	-	-	-	-	-	-	-	-	-	-	-	-	-	-	-	-
2,3(?)-diethylpyrrole	17.89	94, 123	-	-	-	-	-	-	-	-	-	-	-	-	-	-	-	-	-	-	-	-	-	-	-	-	-	-	-	-	-	-	-	-	-	-	-	-	-	-	-	-	-	-	-	-	-	-	-
3-ethyl-2,4-dimethylpyrrole	17.89	93, 108, 122, 123	-	-	-	-	-	-	-	-	-	-	-	-	-	-	-	-	-	-	-	-	-	-	-	-	-	-	-	-	-	-	-	-	-	-	-	-	-	-	-	-	-	-	-	-	-	-	-
3,4(?)-diethylpyrrole	18.03	94	-	-	-	-	-	-	-	-	-	-	-	-	-	-	-	-	-	-	-	-	-	-	-	-	-	-	-	-	-	-	-	-	-	-	-	-	-	-	-	-	-	-	-	-	-	-	-
a propylmethylpyrrole	18.03	80	-	-	-	-	-	-	-	-	-	-	-	-	-	-	-	-	-	-	-	-	-	-	-	-	-	-	-	-	-	-	-	-	-	-	-	-	-	-	-	-	-	-	-	-	-	-	-
an ethyldimethylpyrrole	18.03	108	-	-	-	-	-	-	-	-	-	-	-	-	-	-	-	-	-	-	-	-	-	-	-	-	-	-	-	-	-	-	-	-	-	-	-	-	-	-	-	-	-	-	-	-	-	-	-
3-methyl-4-isobutylpyrrole	18.44	94, 122, 137	-	-	-	-	-	-	-	-	-	-	-	-	-	-	-	-	-	-	-	-	-	-	-	-	-	-	-	-	-	-	-	-	-	-	-	-	-	-	-	-	-	-	-	-	-	-	-
2,3,4,5-tetramethylpyrrole	18.53	108, 122, 123	-	-	-	-	-	-	-	-	-	-	-	-	-	-	-	-	-	-	-	-	-	-	-	-	-	-	-	-	-	-	-	-	-	-	-	-	-	-	-	-	-	-	-	-	-	-	-
benzyl nitrile	18.73	39, 51, 65, 77, 90, 117	-	-	-	-	-	-	-	-	-	-	-	-	-	-	-	-	-	-	-	-	-	-	-	-	-	-	-	-	-	-	-	-	-	-	-	-	-	-	-	-	-	-	-	-	-	-	-
3,4?-dimethylphenol	18.92	39, 51, 53, 77, 79, 91, 107, 121, 122	-	-	-	-	-	-	-	-	-	-	-	-	-	-	-	-	-	-	-	-	-	-	-	-	-	-	-	-	-	-	-	-	-	-	-	-	-	-	-	-	-	-	-	-	-	-	-
2,4-dimethylphenol	19.13	39, 51, 53, 77, 79, 91, 107, 121, 122	-	-	-	-	-	-	-	-	-	-	-	-	-	-	-	-	-	-	-	-	-	-	-	-	-	-	-	-	-	-	-	-	-	-	-	-	-	-	-	-	-	-	-	-	-	-	-
a methylindene	19.13	39, 51, 63, 77, 89, 115, 129, 130	-	-	-	-	-	-	-	-	-	-	-	-	-	-	-	-	-	-	-	-	-	-	-	-	-	-	-	-	-	-	-	-	-	-	-	-	-	-	-	-	-	-	-	-	-	-	-
i-C12 1-alkene	19.21	41, 43, 55, 69, 83, 97, 168	-	-	-	-	-	-	-	-	-	-	-	-	-	-	-	-	-	-	-	-	-	-	-	-	-	-	-	-	-	-	-	-	-	-	-	-	-	-	-	-	-	-	-	-	-	-	-
a methylindene	19.21	39, 51, 63, 77, 89, 115, 129, 130	-	-	-	-	-	-	-	-	-	-	-	-	-	-		-	-	-	-	-	-	-	-	-	-	-	-	-	-	-	-	-	-	-	-	-	-	-	-	-	-	-	-	-	-	-	-
2,3?-diethyl-5?-methylpyrrole	19.31	107, 108, 122, 137	-	-	-	-	-	-	-	-	-	-	-	-	-	-	-	-	-	-	-	-	-	-	-	-	-	-	-	-	-	-	-	-	-	-	-	-	-	-	-	-	-	-	-	-	-	-	-
i-C12 alkane	19.42	43, 57, 71, 85, 99, 170	-	-	-	-	-	-	-	-	-	-	-	-	-	-	-	-	-	-	-	-	-	-	-	-	-	-	-	-	-	-	-	-	-	-	-	-	-	-	-	-	-	-	-	-	-	-	-
2,6-dimethylphenol	19.75	39, 51, 53, 77, 79, 91, 107, 121, 122	-	-	-	-	-	-	-	-	-	-	-	-	-	-	-	-	-	-	-	-	-	-	-	-	-	-	-	-	-	-	-	-	-	-	-	-	-	-	-	-	-	-	-	-	-	-	-
2,3-diethyl-4-methylpyrrole	19.77	107, 122, 137	-	-	-	-	-	-	-	-	-	-	-	-	-	-	-	-	-	-	-	-	-	-	-	-	-	-	-	-	-	-	-	-	-	-	-	-	-	-	-	-	-	-	-	-	-	-	-
4-ethylphenol	19.78	39, 51, 53, 77, 79, 107, 122	-	-	-	-	-	-	-	-	-	-	-	-	-	-	-	-	-	-	-	-	-	-	-	-	-	-	-	-	-	-	-	-	-	-	-	-	-	-	-	-	-	-	-	-	-	-	-
2,3-dimethyl-4-n-propylpyrrole	19.92	108, 122, 137	-	-	-	-	-	-	-	-	-	-	-	-	-	-	-	-	-	-	-	-	-	-	-	-	-	-	-	-	-	-	-	-	-	-	-	-	-	-	-	-	-	-	-	-	-	-	-
naphthalene	20.09	51, 63, 102, 128	-	-	-	-	-	-	-	-	-	-	-	-	-	-	-	-	-	-	-	-	-	-	-	-	+	-	-	+	-	-	-	-	-	-	-	-	-	-	-	-	-	-	-	-	-	-	-
3-ethyl-2,4,5-trimethylpyrrole	20.28	107, 122, 137	-	-	-	-	-	-	-	-	-	-	-	-	-	-	-	-	-	-	-	-	-	-	-	-	-	-	-	-	-	-	-	-	-	-	-	-	-	-	-	-	-	-	-	-	-	-	-
C12 n-1-alkene	20.31	41, 55, 69, 83, 97, 168	-	-	-	-	-	-	-	-	-	-	-	-	-	-	-	-	-	-	-	-	-	-	-	-	-	-	-	-	-	-	-	-	-	-	-	-	-	-	-	-	-	-	-	-	-	-	-
C12 n-alkane	20.42	43, 57, 71, 85, 99, 170	-	-	-	-	-	-	-	-	-	-	-	-	-	-	-	-	-	-	-	-	-	-	-	-	-	-	-	-	-	-	-	-	-	-	-	-	-	-	-	-	-	-	-	-	-	-	-
3-ethyl-4-isobutylpyrrole	21.26	94, 109, 121, 136, 151	-	-	-	-	-	-	-	-	-	-	-	-	-	-	-	-	-	-	-	-	-	-	-	-	-	-	-	-	-	-	-	-	-	-	-	-	-	-	-	-	-	-	-	-	-	-	-
benzenepropanenitrile	21.52	39, 51, 65, 77, 91, 131	-	-	-	-	-	-	-	-	-	-	-	-	-	-	+	-	-	-	-	-	-	-	-	-	-	-	-	-	-	-	-	-	-	-	-	-	-	-	-	-	-	-	-	-	-	-	-
3-methyl-4-neopentylpyrrole	21.74	94, 151	-	-	-	-	-	-	-	-	-	-	-	-	-	-	-	-	-	-	-	-	-	-	-	-	-	-	-	-	-	-	-	-	-	-	-	-	-	-	-	-	-	-	-	-	-	-	-
2-methyl-3-ethyl-4-n-propylpyrrole	21.74	108, 122, 151	-	-	-	-	-	-	-	-	-	-	-	-	-	-	-	-	-	-	-	-	-	-	-	-	-	-	-	-	-	-	-	-	-	-	-	-	-	-	-	-	-	-	-	-	-	-	-
i-C13 1-alkene	21.81	41, 43, 55, 69, 83, 97, 182	-	-	-	-	-	-	-	-	-	-	-	-	-	-	-	-	-	-	-	-	-	-	-	-	-	-	-	-	-	-	-	-	-	-	-	-	-	-	-	-	-	-	-	-	-	-	-
i-C13 alkane	22.01	43, 57, 71, 85, 99, 184	-	-	-	-	-	-	-	-	-	-	-	-	-	-	-	-	-	-	-	-	-	-	-	-	-	-	-	-	-	-	-	-	-	-	-	-	-	-	-	-	-	-	-	-	-	-	-
C13 n-1-alkene	22.66	41, 55, 69, 83, 97, 182	-	-	-	-	-	-	-	-	-	-	-	-	-	-	-	-	-	-	-	-	-	-	-	-	-	-	-	-	-	-	-	-	-	-	-	-	-	-	-	-	-	-	-	-	-	-	-
indole	22.73	39, 50, 51, 63, 89, 90, 117	-	-	-	-	-	-	-	-	-	-	-	-	-	-	+	-	-	-	-	-	-	-	-	-	-	-	-	-	-	-	-	-	-	-	-	-	-	-	-	-	-	-	-	-	-	-	-
C13 n-alkane	22.75	43, 57, 71, 85, 99, 184	-	-	-	-	-	-	-	-	-	-	-	-	-	-	-	-	-	-	-	-	-	-	-	-	-	-	-	-	-	-	-	-	-	-	-	-	-	-	-	-	-	-	-	-	-	-	-
2-methylnaphthalene	22.78	51, 63, 71, 89 115 141/142	-	-	-	-	-	-	-	-	-	-	-	-	-	-	-	-	-	-	-	-	-	-	-	-	-	-	-	-	-	-	-	-	-	-	-	-	-	-	-	-	-	-	-	-	-	-	-
1-methylnaphthalene	23.36	51, 63, 71, 89 115 141/142	-	-	-	-	-	-	-	-	-	-	-	-	-	-	-	-	-	-	-	-	-	-	-	-	-	-	-	-	-	-	-	-	-	-	-	-	-	-	-	-	-	-	-	-	-	-	-
i-C14 1-alkene	24.23	41, 43, 55, 69, 83, 97, 196	-	-	-	-	-	-	-	-	-	-	-	-	-	-	-	-	-	-	-	-	-	-	-	-	-	-	-	-	-	-	-	-	-	-	-	-	-	-	-	-	-	-	-	-	-	-	-
i-C14 alkane	24.42	43, 57, 71, 85, 99, 198	-	-	-	-	-	-	-	-	-	-	-	-	-	-	-	-	-	-	-	-	-	-	-	-	-	-	-	-	-	-	-	-	-	-	-	-	-	-	-	-	-	-	-	-	-	-	-
biphenyl	24.99	63, 76, 115, 154	-	-	-	-	-	-	-	-	-	-	-	-	-	-	-	-	-	-	-	-	-	-	-	-	-	-	-	-	-	-	-	-	-	-	-	-	-	-	-	-	-	-	-	-	-	-	-
C14 n-1-alkene	25.06	41, 55, 69, 83, 97, 196	-	-	-	-	-	-	-	-	-	-	-	-	-	-	-	-	-	-	-	-	-	-	-	-	-	-	-	-	-	-	-	-	-	-	-	-	-	-	-	-	-	-	-	-	-	-	-
3-methylindole (skatole)	25.09	39, 51, 65, 77, 103, 130, 131	-	-	-	-	-	-	-	-	-	-	-	-	-	-	-	-	-	-	-	-	-	-	-	-	-	-	-	-	-	-	-	-	-	-	-	-	-	-	-	-	-	-	-	-	-	-	-
C14 n-alkane	25.32	43, 57, 71, 85, 99, 198	-	-	-	-	-	-	-	-	-	-	-	-	-	-	-	-	-	-	-	-	-	-	-	-	-	-	-	-	-	-	-	-	-	-	-	-	-	-	-	-	-	-	-	-	-	-	-
a dimethylnaphthalene	25.92	51, 63, 77, 115, 141, 156	-	-	-	-	-	-	-	-	-	-	-	-	-	-	-	-	-	-	-	-	-	-	-	-	-	-	-	-	-	-	-	-	-	-	-	-	-	-	-	-	-	-	-	-	-	-	-
i-C15 1-alkene	26.53	41, 43, 55, 69, 83, 97 210	-	-	-	-	-	-	-	-	-	-	-	-	-	-	-	-	-	-	-	-	-	-	-	-	-	-	-	-	-	-	-	-	-	-	-	-	-	-	-	-	-	-	-	-	-	-	-
i-C15 alkane	26.69	43, 57, 71, 85, 99, 212	-	-	-	-	-	-	-	-	-	-	-	-	-	-	-	-	-	-	-	-	-	-	-	-	-	-	-	-	-	-	-	-	-	-	-	-	-	-	trace	-	-	-	-	-	-	-	-
C15 n-1-alkene	27.33	41, 43, 55, 57, 69, 83, 97, 111, 125, 210	-	-	-	-	-	-	-	-	-	-	-	-	-	-	-	-	-	-	-	-	-	-	-	-	-	-	-	-	-	-	-	-	-	-	-	-	-	-	-	-	-	-	-	-	-	-	-
3-ethylindole	27.35	39, 51, 65, 77, 103, 115, 130, 144, 145	-	-	-	-	-	-	-	-	-	-	-	-	-	-	-	-	-	-	-	-	-	-	-	-	-	-	-	-	-	-	-	-	-	-	-	-	-	-	-	-	-	-	-	-	-	-	-
C15 n-alkane	27.51	43, 57, 71, 85, 99, 212	-	-	-	-	-	-	-	-	-	-	-	-	-	-	-	-	-	-	-	-	-	-	-	-	-	-	-	-	-	-	-	-	-	-	-	+	-	-	trace	-	-	-	-	-	-	-	-
i-C16 1-alkene	28.63	41, 43, 55, 69, 83, 97 224	-	-	-	-	-	-	-	-	-	-	-	-	-	-	-	-	-	-	-	-	-	-	-	-	-	-	-	-	-	-	-	-	-	-	-	-	-	-	-	-	-	-	-	-	-	-	-
i-C16 alkane	28.77	43, 57, 71, 85, 99, 226	-	-	-	-	-	-	-	-	-	-	-	-	-	-	-	-	-	-	-	-	-	-	-	-	-	-	+	-	-	-	-	-	-	-	-	-	-	-	-	-	-	-	-	-	-	-	-
a methylbiphenyl	28.93	51, 63, 91, 115, 152, 153 167, 168	-	-	-	-	-	-	-	-	-	-	-	-	-	-	-	-	-	-	-	-	-	-	-	-	-	-	-	-	-	-	-	-	-	-	-	-	-	-	-	-	-	-	-	-	-	-	-
1-methyl-9H-fluorene	31.82	76, 89, 152, 165, 180	-	-	-	-	-	-	-	-	-	-	-	-	-	-	-	-	-	-	-	-	-	-	-	-	-	-	-	-	-	-	-	-	-	-	-	-	-	-	-	-	-	-	-	-	-	-	-
C16 n-1-alkene	29.38	41, 55, 69, 83, 97, 224	-	-	-	-	-	-	-	-	-	-	-	-	-	-	-	-	-	-	-	-	-	-	-	-	+	-	+	-	-	-	-	-	-	-	-	-	-	-	-	-	-	-	-	-	-	-	-
C16 n-alkane	29.52	43, 57, 71, 85, 99, 226	-	-	-	-	-	-	-	-	-	-	-	-	-	-	-	-	-	-	-	-	-	-	-	-	+	-	+	+	-	-	-	-	-	-	-	-	-	-	trace	-	-	-	-	-	-	-	-
i-C17 1-alkene	30.31	41, 43, 55, 69, 83, 97 238	-	-	-	-	-	-	-	-	-	-	-	-	-	-	-	-	-	-	-	-	-	-	-	-	-	-	-	-	-	-	-	-	-	-	-	-	-	-	-	-	-	-	-	-	-	-	-
i-C17 alkane	30.52	43, 57, 71, 85, 99, 240	-	-	-	-	-	-	-	-	-	-	-	-	-	-	-	-	-	-	-	-	-	-	-	-	-	-	-	+	-	-	-	-	-	-	-	-	-	-	trace	-	-	-	-	-	-	-	-
fluorene	30.82	69, 82, 115,139, 165, 166	-	-	-	-	-	-	-	-	-	-	-	-	-	-	-	-	-	-	-	-	-	-	-	-	-	-	-	-	-	-	-	-	-	-	-	-	-	-	-	-	-	-	-	-	-	-	-
C17 n-1-alkene	31.33	41, 55, 69, 83, 97, 238	-	-	-	-	-	-	-	-	-	-	-	-	-	-	-	-	-	-	-	-	-	-	-	-	+	-	-	-	-	-	-	-	-	-	-	-	-	-	-	-	-	-	-	-	-	-	-
n-C14:0 nitrile	31.44	41,43,55,57,97,110,124,166,180,194,208 (M-1)	-	-	-	-	-	-	-	-	-	-	-	-	-	-	-	-	-	-	-	-	-	-	-	-	-	-	-	-	-	-	-	-	-	-	-	-	-	-	-	-	-	-	-	-	-	-	-
C17 n-alkane	31.52	43, 57, 71, 85, 99, 240	-	-	-	-	-	-	-	-	-	-	-	-	-	-	-	-	-	-	-	-	-	-	-	-	+	-	+	+	-	-	-	-	-	-	-	+	-	trace	trace	trace	-	-	-	-	-	-	-
proline-glycine DKP	32.56	70, 83, 98, 111, 154	-	trace	-	-	-	-	-	-	-	-	-	-	-	-	-	-	-	-	-	-	-	-	-	-	-	-	-	-	-	-	-	-	-	-	-	-	-	-	-	-	-	-	-	-	-	-	-
i-C18 1-alkene	32.69	41, 43, 55, 69, 83, 97 252	-	-	-	-	-	-	-	-	-	-	-	-	-	-	-	-	-	-	-	-	-	-	-	-	+	-	-	-	-	-	-	-	-	-	-	-	-	-	-	-	-	-	-	-	-	-	-
i-C15:0 nitrile	32.69	41,43,55,57,97,110,124,180,194,208,222 (M-1)	-	-	-	-	-	-	-	-	-	-	-	-	-	-	-	-	-	-	-	-	-	-	-	-	-	-	-	-	-	-	-	-	-	-	-	-	-	-	-	-	-	-	-	-	-	-	-
i-C18 alkane	32.85	43, 57, 71, 85, 99, 254	-	-	-	-	-	-	-	-	-	-	-	-	-	-	-	-	-	-	-	-	-	-	-	-	+	+	+	+	-	-	-	-	-	-	-	-	-	-	-	-	-	-	-	-	-	-	-
ai-C15:0 nitrile	32.94	41,43,55,57,97,110,124,180,194,208,222 (M-1)	-	-	-	-	-	-	-	-	-	-	-	-	-	-	-	-	-	-	-	-	-	-	-	-	-	-	-	-	-	-	-	-	-	-	-	-	-	-	-	-	-	-	-	-	-	-	-
C18 n-1-alkene	33.28	41, 55, 69, 83, 97, 252	-	-	-	-	-	-	-	-	-	-	-	-	-	-	-	-	-	-	-	-	-	-	-	-	+	-	-	-	-	-	-	-	-	-	-	-	-	-	-	-	-	-	-	-	-	-	-
phenanthrene	33.32	76, 89, 152, 178	-	-	-	-	-	-	-	-	-	-	-	-	-	-	-	-	-	-	-	-	-	-	-	-	-	-	-	-	-	-	-	-	-	-	-	-	-	-	-	-	-	-	-	-	-	-	-
C18 n-alkane	33.35	43, 57, 71, 85, 99, 254	-	-	-	-	-	-	-	-	-	-	-	-	-	-	-	-	-	-	-	-	-	-	-	-	+	+	+	+	-	-	-	-	-	-	-	+	-	-	trace	trace	-	-	-	-	-	-	-
n-C15:0 nitrile	33.44	41,43,55,57,97,110,124,180,194,222 (M-1)	-	-	-	-	-	-	-	-	-	-	-	-	-	-	-	-	-	-	-	-	-	-	-	-	-	-	-	-	-	-	-	-	-	-	-	-	-	-	-	-	-	-	-	-	-	-	-
C19 n-alkane	34.56	43, 57, 71, 85, 99, 268	-	-	-	-	-	-	-	-	-	-	-	-	-	-	-	-	-	-	-	-	-	-	-	-	+	+	+	+	-	-	-	-	trace	-	-	+	-	trace	trace	trace	-	-	-	-	-	-	-
C16:1 nitrile	34.75	41, 43, 55,69,97,122,136,178,192,206,235 (M)	-	-	-	-	-	-	-	-	-	-	-	-	-	-	-	-	-	-	-	-	-	-	-	-	-	-	-	-	-	-	-	-	-	-	-	-	-	-	-	-	-	-	-	-	-	-	-
n-C16:0 nitrile	35.25	41, 43, 55, 57, 97, 110, 124, 194, 208, 222, 236 (M-1), 237	-	-	-	-	-	-	-	-	-	-	-	-	-	-	+	-	-	-	-	-	-	-	-	-	-	-	-	-	-	-	-	-	-	-	-	-	-	-	-	-	-	-	-	-	-	-	-
cyclic octaatomic sulphur (S8)	35.51	64, 96, 128, 160,192, 224, 256	-	-	-	-	-	-	-	-	-	-	-	-	-	-	-	-	-	-	-	-	-	-	-	-	-	-	-	-	-	-	-	-	-	-	-	-	-	-	-	-	-	-	-	-	-	-	-
1-methylanthracene	35.53	83, 95, 165, 192	-	-	-	-	-	-	-	-	-	-	-	-	-	-	-	-	-	-	-	-	-	-	-	-	-	-	-	-	-	-	-	-	-	-	-	-	-	-	-	-	-	-	-	-	-	-	-
proline-alanine DKP	35.98	70, 97, 125, 168	-	trace	-	-	-	-	-	-	-	-	-	-	-	-	-	-	-	-	-	-	-	-	-	-	-	-	-	-	-	-	-	-	-	-	-	-	-	-	-	-	-	-	-	-	-	-	-
C20 n-1-alkene	36.35	41, 55, 69, 83, 97, 280	-	-	-	-	-	-	-	-	-	-	-	-	-	-	-	-	-	-	-	-	-	-	-	-	-	-	+	-	-	-	-	-	-	-	-	-	-	-	-	-	-	-	-	-	-	-	-
i-C17:0 nitrile	36.38	41,43,55,57,97,110,124,208,222,236, 250 (M-1)	-	-	-	-	-	-	-	-	-	-	-	-	-	-	-	-	-	-	-	-	-	-	-	-	-	-	-	-	-	-	-	-	-	-	-	-	-	-	-	-	-	-	-	-	-	-	-
C20 n-alkane	36.48	43, 57, 71, 85, 99, 282	-	-	-	-	-	-	-	-	-	-	-	-	-	-	-	-	-	-	-	-	-	-	-	-	+	+	+	-	-	-	-	-	trace	-	-	+	-	trace	trace	trace	-	-	-	-	-	-	-
n-C17:0 nitrile	37.03	41,43,55,57,97,110,124,208,222,236, 250 (M-1)	-	-	-	-	-	-	-	-	-	-	-	-	-	-	-	-	-	-	-	-	-	-	-	-	-	-	-	-	-	-	-	-	-	-	-	-	-	-	-	-	-	-	-	-	-	-	-
a dimethylphenanthrene	37.77	76, 89, 102, 189, 191, 206	-	-	-	-	-	-	-	-	-	-	-	-	-	-	-	-	-	-	-	-	-	-	-	-	-	-	-	-	-	-	-	-	-	-	-	-	-	-	-	-	-	-	-	-	-	-	-
C21 n-alkane	38.12	43, 57, 71, 85, 99, 296	-	-	-	-	-	-	-	-	-	-	-	-	-	-	-	-	-	-	-	-	-	-	-	-	+	+	+	-	-	-	-	-	trace	-	-	+	-	trace	trace	trace	-	-	-	-	-	-	-
n-C18:0 nitrile	38.65	41, 43, 55, 57, 97, 110, 124, 194, 208, 222, 264 (M-1), 265	-	-	-	-	-	-	-	-	-	-	-	-	-	-	-	-	-	-	-	-	-	-	-	-	-	-	-	-	-	-	-	-	-	-	-	-	-	-	-	-	-	-	-	-	-	-	-
pyrene	39.21	88, 101, 202	-	-	-	-	-	-	-	-	-	-	-	-	-	-	-	-	-	-	-	-	-	-	-	-	-	-	-	-	-	-	-	-	-	-	-	-	-	-	-	-	-	-	-	-	-	-	-
C22 n-alkane	39.62	43, 57, 71, 85, 99, 310	-	-	-	-	-	-	-	-	-	-	-	-	-	-	-	-	-	-	-	-	-	-	-	-	+	+	+	-	-	-	-	-	trace	-	-	+	-	trace	trace	trace	-	-	-	-	-	-	-
1-methylpyrene	40.79	95, 108, 189, 215, 216	-	-	-	-	-	-	-	-	-	-	-	-	-	-	-	-	-	-	-	-	-	-	-	-	-	-	-	-	-	-	-	-	-	-	-	-	-	-	-	-	-	-	-	-	-	-	-
C23 n-alkane	41.16	43, 57, 71, 85, 99, 324	-	-	-	-	-	-	-	-	-	-	-	-	-	-	-	-	-	-	-	-	-	-	-	-	+	-	+	-	-	-	-	-	-	-	-	+	-	-	-	trace	-	-	-	-	-	-	-
n-C22:0 nitrile	41.82	41, 43, 55, 57, 97, 110, 124, 222, 236, 250, 292 (M-1), 293	-	-	-	-	-	-	-	-	-	-	-	-	-	-	-	-	-	-	-	-	-	-	-	-	-	-	-	-	-	-	-	-	-	-	-	-	-	-	-	-	-	-	-	-	-	-	-
C24 n-alkane	42.41	43, 57, 71, 85, 99, 338	-	-	-	-	-	-	-	-	-	-	-	-	-	-	-	-	-	-	-	-	-	-	-	-	+	-	+	-	-	-	-	-	-	-	-	-	-	-	-	-	-	-	-	-	-	-	-
C25 n-alkane	43.95	43, 57, 71, 85, 99, 352	-	-	-	-	-	-	-	-	-	-	-	-	-	-	-	-	-	-	-	-	-	-	-	-	-	-	-	-	-	-	-	-	-	-	-	-	-	-	-	-	-	-	-	-	-	-	-
C26 n-alkane	45.31	43, 57, 71, 85, 99, 366	-	-	-	-	-	-	-	-	-	-	-	-	-	-	-	-	-	-	-	-	-	-	-	-	-	-	-	-	-	-	-	-	-	-	-	-	-	-	-	-	-	-	-	-	-	-	-
C27 n-alkane	46.42	43, 57, 71, 85, 99, 380	-	-	-	-	-	-	-	-	-	-	-	-	-	-	+	-	-	-	-	-	-	-	-	-	-	-	-	-	-	-	-	-	-	-	-	-	-	-	-	-	-	-	-	-	-	-	-
C28 n-alkane	47.72	43, 57, 71, 85, 99, 394	-	-	-	-	-	-	-	-	-	-	-	-	-	-	-	-	-	-	-	-	-	-	-	-	-	-	-	-	-	-	-	-	-	-	-	-	-	-	-	-	-	-	-	-	-	-	-
C29 n-alkane	48.81	43, 57, 71, 85, 99, 408	-	-	-	-	-	-	-	-	-	-	-	-	-	-	+	-	-	-	-	-	-	-	-	-	-	-	-	-	-	-	-	-	-	-	-	-	-	-	-	-	-	-	-	-	-	-	-
C30 n-alkane	49.85	43, 57, 71, 85, 99, 422	-	-	-	-	-	-	-	-	-	-	-	-	-	-	-	-	-	-	-	-	-	-	-	-	-	-	-	-	-	-	-	-	-	-	-	-	-	-	-	-	-	-	-	-	-	-	-
C31 n-alkane	50.82	43, 57, 71, 85, 99, 436	-	-	-	-	-	-	-	-	-	-	-	-	-	-	trace	-	-	-	-	-	-	-	-	-	-	-	-	-	-	-	-	-	-	-	-	-	-	-	-	-	-	-	-	-	-	-	-
C32 n-alkane	51.52	43, 57, 71, 85, 99, 450	-	-	-	-	-	-	-	-	-	-	-	-	-	-	-	-	-	-	-	-	-	-	-	-	-	-	-	-	-	-	-	-	-	-	-	-	-	-	-	-	-	-	-	-	-	-	-
C33 n-alkane	52.21	43, 57, 71, 85, 99, 464	-	-	-	-	-	-	-	-	-	-	-	-	-	-	-	-	-	-	-	-	-	-	-	-	-	-	-	-	-	-	-	-	-	-	-	-	-	-	-	-	-	-	-	-	-	-	-
C34 n-alkane	53.05	43, 57, 71, 85, 99, 478	-	-	-	-	-	-	-	-	-	-	-	-	-	-	-	-	-	-	-	-	-	-	-	-	-	-	-	-	-	-	-	-	-	-	-	-	-	-	-	-	-	-	-	-	-	-	-
C35 n-alkane	54.01	43, 57, 71, 85, 99, 478	-	-	-	-	-	-	-	-	-	-	-	-	-	-	-	-	-	-	-	-	-	-	-	-	-	-	-	-	-	-	-	-	-	-	-	-	-	-	-	-	-	-	-	-	-	-	-
*Values in bold indicate base peaks. Masses underlined indicate molecular ions (M+.). Other masses are characteristic fragment ions.
+ = present as a significant constituent
trace = <0.1%
- = absent/not detected
RT = retention time (in minutes)
[truncated: 33 more columns]

## Sheet: Sheet2
Supplementary Data 5: Chemical information on the presence/absence of organic compounds/biomarkers in all individual samples in this study
Py-GC-MS
																															Skateraw	Lesmurdie
			Isbister	Isbister	Isbister	Isbister	Isbister	Isbister	Isbister	Isbister	Isbister	Isbister	Isbister	Isbister	Isbister	Isbister	Isbister	Quanterness	Quanterness	Quanterness	Quanterness	Quanterness	Quanterness	Distillery Cave	Distillery Cave	Raschoille Cave	Boatbridge Quarry	Boatbridge Quarry	Juniper Green	Ruchlaw Mains	Roy Richie	cist B, Banff	Kretuonas	Donkalnis	Spiginas	Spiginas	Gyvakarai	Obeliai	Obeliai	Obeliai	Obeliai	Obeliai	Pagrybis	Pagrybis	Pagrybis	Pagrybis	Pagrybis	Vėluikiai	Pašatrijis
Organic compound	RT (min)	Mass spectral characteristics*	DL42	DL2104	DL52.14	DL86	DL143	DL168	DL170	DL180	DL188	DL196	DL715	DL5083	DL5117	DL5119	DL5838	1139-01	1190-A?1	249-01	2730-2734	2552-02	1408	adult male ‘1’	prob male ‘3’	ORC III 24.1	Cist 2, PM2 left S1	Cist 2, M2 right S2	NMS X.ET 33	PM1,2 right lingual	1958 cist	NMS X.ET 14	SA1	SA4	SA5	SA6	SA7	1A5	1A6	1A8	1A9	1A10	1A17	1A18	1A19	1A20	1A21	1A28	1A29
sulphur dioxide (SO2)	1.92	48, 64	-	-	-	-	-	-	-	-	-	-	-	-	-	-	-	-	-	-	-	-	-	-	-	-	-	+	+	+	-	+	-	-	-	-	-	-	-	-	-	-	-	-	-	-	-	-	-
carbon dioxide	2.16	44	+	+	trace	+	+	+	+	+	trace	+	+	+	trace	+	+	+	+	+	+	+	+	+	+	+	+	+	+	+	+	+	trace	+	+	+	+	+	+	+	+	+	-	+	+	+	+	+	+
1-butene	2.26	39, 41, 55, 56	+	+	-	+	+	+	+	+	trace	+	+	+	trace	+	+	+	+	+	+	+	+	+	-	+	+	+	+	+	+	+	-	-	+	+	-	+	+	+	+	+	-	+	+	+	+	+	+
acetic acid	2.37	43, 45, 60	-	-	-	-	-	-	-	-	-	-	-	-	-	-	-	-	-	-	-	-	-	-	-	-	-	-	-	-	-	-	-	-	-	-	-	-	-	-	-	-	-	-	-	-	-	-	-
carbonyl sulphide (COS)	2.42	32, 44, 60	-	-	-	-	-	-	-	-	-	-	-	-	-	-	-	-	-	-	-	-	-	-	-	-	-	-	-	-	-	-	-	-	-	-	-	-	-	-	-	-	-	-	-	-	-	-	-
1-pentene	2.48	39, 41, 42, 55, 70	+	+	-	+	+	+	+	+	trace	+	+	+	-	+	+	+	+	+	+	+	+	+	-	+	+	+	-	+	+	+	-	-	-	+	-	+	+	+	+	+	-	+	+	+	+	+	+
carbon disulphide (CS2)	2.51	32, 44, 76	-	-	-	-	-	-	-	-	-	-	-	-	-	-	-	-	-	-	-	-	-	-	-	-	-	-	-	-	-	-	-	-	-	-	-	-	-	-	-	-	-	-	-	-	-	-	-
acetone	2.68	43, 58	-	-	-	-	-	-	-	-	-	-	-	-	-	-	-	-	-	-	-	-	-	-	-	+	-	-	+	+	-	-	-	-	-	-	-	-	-	-	-	-	-	-	-	-	-	-	-
acetonitrile	2.71	38, 39, 40, 41, 42	-	-	-	-	-	-	-	-	-	-	-	-	-	-	-	-	-	-	-	-	-	-	-	-	-	-	-	-	-	-	-	-	-	-	-	-	-	-	-	-	-	-	-	-	-	-	-
cyclopentadiene	2.75	39, 65, 66	-	-	-	-	-	-	-	-	-	-	-	-	-	-	-	trace	trace	+	trace	-	-	+	+	-	+	+	-	+	+	+	-	-	-	+	-	+	+	+	+	+	-	+	+	+	+	+	+
1-hexene	3.01	41, 56, 69, 84	+	+	-	+	trace	-	trace	trace	-	trace	+	+	-	+	+	-	-	+	-	-	-	+	-	+	-	-	-	-	-	+	-	-	-	+	-	+	+	+	+	+	-	+	-	+	+	-	+
benzene	3.98	39, 51, 78	+	+	-	+	-	-	trace	-	-	-	+	+	-	-	-	+	+	+	+	+	-	+	+	+	+	+	+	+	+	+	-	-	-	-	-	+	-	-	+	-	-	-	+	+	+	-	trace
thiophene	4.12	39, 45, 58, 84	-	-	-	-	-	-	-	-	-	-	-	-	-	-	-	-	-	-	-	-	-	-	-	-	-	-	-	-	-	-	-	-	-	-	-	-	-	-	-	-	-	-	-	-	-	-	-
C7 n-1-alkene	4.64	41, 55, 56, 69, 70, 98	+	+	-	+	trace	trace	trace	trace	-	trace	+	+	trace	+	+	-	-	+	-	+	-	+	+	-	-	-	-	-	-	-	-	-	-	trace	-	+	trace	+	+	-	-	-	-	-	trace	-	-
C7 n-alkane	4.67	43, 57, 71, 100	-	-	-	-	-	-	-	-	-	-	-	-	-	-	-	-	-	+	-	+	-	+	+	-	-	-	-	-	-	-	-	-	-	trace	-	+	trace	+	+	-	-	-	-	-	trace	-	-
pyridine	5.96	39, 52, 79	+	+	-	+	-	-	trace	trace	-	-	+	+	-	+	+	-	-	+	-	+	-	+	+	+	+	+	-	+	-	-	-	-	-	-	-	+	trace	+	+	-	-	-	trace	trace	trace	-	trace
pyrrole	6.33	39, 40, 41, 67	+	+	-	+	trace	trace	trace	trace	trace	trace	+	+	trace	+	+	-	-	+	-	+	-	+	-	-	-	-	+	+	-	-	-	-	-	-	-	-	-	+	+	-	-	-	-	-	-	-	-
toluene	6.64	39, 51, 63, 65, 91, 92	+	+	trace	+	trace	trace	trace	trace	trace	trace	+	+	trace	+	+	-	-	+	-	+	-	+	+	+	+	+	+	+	+	+	-	-	-	trace	-	+	trace	+	+	trace	-	trace	+	+	+	-	trace
2-methylthiophene	7.02	39, 45, 58, 97, 98	-	-	-	-	-	-	-	-	-	-	-	-	-	-	-	-	-	-	-	-	-	-	-	-	-	-	-	-	-	-	-	-	-	-	-	-	-	-	-	-	-	-	-	-	-	-	-
C8 n-1-alkene	7.53	41, 43, 55, 69, 83, 97, 112	+	+	-	+	-	-	trace	trace	-	-	+	+	-	+	+	-	-	+	-	+	-	+	+	-	-	-	-	-	-	-	-	-	-	trace	-	+	trace	+	+	-	-	-	trace	-	trace	-	-
C8 n-alkane	7.86	43, 57, 71, 85, 99, 114	+	+	-	+	-	-	trace	trace	-	-	+	+	-	+	+	-	-	+	-	+	-	+	+	-	-	-	-	-	-	-	-	-	-	trace	-	+	trace	+	+	-	-	-	trace	-	trace	-	-
3-methylthiophene	7.88	39, 45, 58, 97, 98	-	-	-	-	-	-	-	-	-	-	-	-	-	-	-	-	-	-	-	-	-	-	-	-	-	-	-	-	-	-	-	-	-	-	-	-	-	-	-	-	-	-	-	-	-	-	-
4-methylpyridine	8.42	39, 65, 66, 93	+	+	-	+	-	-	-	-	-	-	+	+	-	+	+	-	-	-	-	-	-	-	-	-	-	-	-	-	-	-	-	-	-	-	-	-	-	-	+	-	-	-	-	-	-	-	-
2-methylfuran	8.92	39, 53, 81, 82	+	+	-	-	-	-	-	-	-	-	-	-	-	-	+	-	-	-	-	-	-	-	-	-	-	-	-	-	-	-	-	-	-	-	-	-	-	-	+	-	-	-	-	-	-	-	-
2-methylpyrrole	9.33	39, 53, 80, 81	+	+	-	+	trace	trace	trace	trace	trace	trace	+	+	trace	+	+	-	-	+	-	+	-	+	trace	-	-	-	-	-	-	-	-	-	-	-	-	-	-	+	+	-	-	-	-	-	-	-	-
3-methylpyrrole	9.67	39, 53, 80, 81	+	+	-	+	trace	trace	trace	trace	-	trace	+	+	-	+	+	-	-	+	-	+	-	+	trace	-	-	-	-	-	-	-	-	-	-	-	-	-	-	+	+	-	-	-	trace	-	-	-	-
i-C9 1-alkene	9.71	41, 43, 55, 69, 83, 97, 126	-	-	-	-	-	-	-	-	-	-	-	-	-	-	-	-	-	+	-	+	-	+	trace	-	-	-	-	-	-	-	-	-	-	trace	-	+	trace	trace	+	-	-	-	trace	-	-	-	-
i-C9 alkane	9.93	43, 57, 71, 85, 99, 128	-	-	-	-	-	-	-	-	-	-	-	-	-	-	-	-	-	+	-	+	-	+	trace	-	-	-	-	-	-	-	-	-	-	trace	-	+	trace	trace	+	-	-	-	-	-	-	-	-
ethyl benzene	9.96	39, 51, 65, 77, 91, 106	+	+	-	+	-	-	trace	trace	trace	-	+	+	-	+	+	-	-	+	-	+	-	+	+	-	+	+	-	+	-	-	-	-	-	-	-	+	-	+	+	-	-	-	-	-	-	-	-
2-methylpyridine	10.08	39, 65, 66, 93	+	+	-	+	-	-	trace	-	-	-	-	+	-	+	-	-	-	-	-	-	-	-	-	-	-	-	-	-	-	-	-	-	-	-	-	-	-	-	-	-	-	-	-	-	-	-	-
o-xylene + m-xylene	10.18	39, 51, 65, 77, 91, 106	+	+	-	+	-	-	trace	trace	-	-	+	+	-	+	+	-	-	+	-	+	-	+	-	-	+	+	-	+	-	-	-	-	-	-	-	+	-	+	+	-	-	-	-	-	-	-	-
p-xylene	10.24	39, 51, 65, 77, 91, 106	-	-	-	-	-	-	-	-	-	-	-	-	-	-	-	-	-	-	-	+	-	+	+	-	+	+	-	+	-	-	-	-	-	-	-	+	-	+	+	-	-	-	-	-	-	-	-
styrene	11.02	39, 51, 63, 78, 104	+	+	-	+	-	-	trace	trace	trace	trace	+	+	-	+	+	-	-	+	-	+	-	+	+	-	+	+	-	+	-	-	-	-	-	-	-	+	-	+	+	-	-	-	trace	-	-	-	-
C9 n-1-alkene	11.16	41, 55, 69, 83, 97, 126	+	+	-	+	trace	trace	trace	trace	trace	trace	+	+	-	+	+	-	-	+	-	+	-	+	+	-	-	-	-	-	-	-	-	-	-	trace	-	+	trace	+	+	-	-	-	trace	-	trace	-	trace
C9 n-alkane	11.43	43, 57, 71, 85, 99, 128	+	+	-	+	-	trace	trace	trace	-	trace	+	+	-	+	+	-	-	+	-	+	-	+	+	-	-	-	-	-	-	-	-	-	-	trace	-	+	trace	+	+	-	-	-	trace	trace	trace	-	trace
2,3-dimethylthiophene	11.48	39, 45, 59, 97, 111, 112	-	-	-	-	-	-	-	-	-	-	-	-	-	-	-	-	-	-	-	-	-	-	-	-	-	-	-	-	-	-	-	-	-	-	-	-	-	-	-	-	-	-	-	-	-	-	-
2-methyl-2-cyclopenten-1-one	11.51	53, 67, 96	+	+	-	+	-	-	-	trace	-	trace	+	+	-	+	+	-	-	+	-	+	-	-	-	-	-	-	-	-	-	-	-	-	-	-	-	-	-	-	+	-	-	-	-	-	-	-	-
2-ethylpyrrole	12.42	53, 80, 95	+	+	-	+	trace	trace	trace	trace	-	trace	+	+	-	+	+	-	-	+	-	+	-	+	+	-	-	-	-	-	-	-	-	-	-	-	-	-	-	+	+	-	-	-	-	-	-	-	-
C2 pyridine (2,4-dimethyl)	12.43	39, 65, 79, 92, 107	+	+	-	+	-	trace	trace	-	-	trace	+	+	-	+	+	-	-	-	-	-	-	-	-	-	-	-	-	-	-	-	-	-	-	-	-	-	-	-	-	-	-	-	-	-	-	-	-
2,4-dimethylpyrrole	12.45	53, 80, 94, 95	+	+	-	+	-	-	-	-	-	-	+	+	-	+	+	-	-	+	-	+	-	+	trace	-	-	-	-	-	-	-	-	-	-	-	-	-	-	-	+	-	-	-	-	-	-	-	-
2,3-dimethylpyrrole	12.72	53, 80, 94, 95	+	+	-	+	-	-	trace	-	-	-	+	+	-	+	+	-	-	+	-	+	-	+	trace	-	-	-	-	-	-	-	-	-	-	-	-	-	-	-	+	-	-	-	-	-	-	-	-
3-ethylpyrrole	13.01	53, 80, 95	+	+	-	+	-	-	-	-	-	-	+	+	-	+	+	-	-	+	-	+	-	+	+	-	-	-	-	-	-	-	-	-	-	-	-	-	-	-	+	-	-	-	-	-	-	-	-
C2 pyridine (2,6?-dimethyl)	13.03	39, 65, 79, 92, 107	+	+	-	-	-	-	-	-	-	-	+	-	-	+	+	-	-	-	-	-	-	-	-	-	-	-	-	-	-	-	-	-	-	-	-	-	-	-	-	-	-	-	-	-	-	-	-
3,4-dimethylpyrrole	13.17	53, 80, 94, 95	+	+	-	trace	-	-	-	-	-	-	trace	-	-	+	+	-	-	+	-	+	-	-	-	-	-	-	-	-	-	-	-	-	-	-	-	-	-	-	+	-	-	-	-	-	-	-	-
i-C10 1-alkene	13.31	41, 43, 55, 69, 83, 97, 140	+	+	-	+	-	-	-	trace	-	-	+	-	-	-	+	-	-	+	-	+	-	+	+	-	-	-	-	-	-	-	-	-	-	trace	-	+	trace	+	+	-	-	-	trace	-	trace	-	-
i-C10 alkane	13.58	43, 57, 71, 85, 99, 142	+	+	-	+	-	-	-	trace	-	-	+	-	-	-	+	-	-	+	-	+	-	+	+	-	-	-	-	-	-	-	-	-	-	trace	-	+	trace	+	+	-	-	-	trace	-	trace	-	-
benzeneacetaldehyde	13.73	39, 51, 65, 91, 120	-	-	-	-	-	-	-	-	-	-	-	-	-	-	-	-	-	-	-	-	-	-	-	-	+	-	-	+	-	-	-	-	-	-	-	-	-	-	-	-	-	-	-	-	-	-	-
1H-pyrazole-4-carbonitrile	13.81	39, 66, 93	+	+	-	+	-	-	-	-	-	-	+	+	-	+	+	-	-	-	-	-	-	-	-	-	-	-	-	-	-	-	-	-	-	-	-	-	-	-	-	-	-	-	-	-	-	-	-
C2 pyridine	13.95	39, 65, 79, 92, 107	-	-	-	-	-	-	-	-	-	-	+	-	-	-	+	-	-	-	-	-	-	-	-	-	-	-	-	-	-	-	-	-	-	-	-	-	-	-	-	-	-	-	-	-	-	-	-
tolyl isocyanide	13.96	63, 89, 90, 116, 117	+	+	-	+	-	-	-	-	-	-	+	-	-	-	+	-	-	-	-	-	-	-	-	-	-	-	-	-	-	-	-	-	-	-	-	-	-	-	-	-	-	-	-	-	-	-	-
benzonitrile	14.16	50, 51, 76, 103	+	+	-	+	-	-	trace	trace	-	-	+	+	-	+	+	-	-	-	-	-	-	-	-	-	-	-	-	-	-	-	-	-	-	-	-	-	-	-	+	-	-	-	-	-	-	-	-
phenol	14.36	39, 65, 66, 94	+	+	-	+	-	trace	trace	trace	-	trace	+	+	-	+	+	-	-	-	-	-	-	-	-	-	-	-	-	-	-	-	-	-	-	-	-	-	-	-	-	-	-	-	-	-	-	-	-
C10 n-1-alkene	14.48	41, 55, 69, 83, 97, 140	+	+	-	+	trace	trace	trace	trace	trace	trace	+	+	-	+	+	-	-	+	-	+	-	+	+	-	+	trace	-	+	-	-	-	-	-	trace	-	+	trace	+	+	-	-	-	trace	-	trace	-	trace
C10 n-alkane	14.74	43, 57, 71, 85, 99, 142	+	+	-	+	trace	trace	trace	trace	-	trace	+	+	-	+	+	-	-	+	-	+	-	+	+	-	+	+	-	+	-	-	-	-	-	trace	-	+	trace	+	+	-	-	-	trace	trace	trace	-	trace
2-ethyl-4(?)-methylpyrrole	14.92	94, 108, 109	-	-	-	-	-	-	-	-	-	-	+	trace	-	+	+	-	-	+	-	+	-	+	-	-	-	-	-	-	-	-	-	-	-	-	-	-	-	-	+	-	-	-	-	-	-	-	-
2-ethyl-3(?)-methylpyrrole	15.02	94, 108, 109	+	+	-	+	-	-	trace	-	-	-	+	trace	-	+	+	-	-	+	-	+	-	+	-	-	-	-	-	-	-	-	-	-	-	-	-	-	-	+	+	-	-	-	-	-	-	-	-
4-ethyl-2-methylpyrrole	15.21	94, 108, 109	+	+	-	+	-	-	trace	-	-	-	+	trace	-	+	+	-	-	+	-	+	-	+	trace	-	-	-	-	-	-	-	-	-	-	-	-	-	-	-	+	-	-	-	-	-	-	-	-
2,3,5-trimethylpyrrole	15.31	94, 108, 109	+	+	-	+	-	-	trace	-	-	-	+	trace	-	+	+	-	-	+	-	+	-	+	trace	-	-	-	-	-	-	-	-	-	-	-	-	-	-	-	+	-	-	-	-	-	-	-	-
3-ethyl-4-methylpyrrole	15.44	94, 108, 109	trace	trace	-	trace	-	-	-	-	-	-	+	trace	-	+	+	-	-	-	-	-	-	-	-	-	-	-	-	-	-	-	-	-	-	-	-	-	-	-	+	-	-	-	-	-	-	-	-
ethylcyanobenzene	15.52	89, 116, 131	+	+	-	+	-	-	-	-	-	-	+	-	-	-	+	-	-	-	-	-	-	-	-	-	-	-	-	-	-	-	-	-	-	-	-	-	-	-	-	-	-	-	-	-	-	-	-
2,3-dimethyl-2-cyclopenten-1-one	15.94	53, 67, 79, 81, 95, 110	+	+	-	+	-	-	-	trace	-	trace	+	+	-	+	+	-	-	+	-	+	-	-	-	-	-	-	-	-	-	-	-	-	-	-	-	-	-	-	+	-	-	-	-	-	-	-	-
2,3,4-trimethylpyrrole	15.95	94, 108, 109	-	-	-	-	-	-	-	-	-	-	+	-	-	+	+	-	-	-	-	-	-	-	-	-	-	-	-	-	-	-	-	-	-	-	-	-	-	-	-	-	-	-	-	-	-	-	-
indene	16.05	39, 63, 89, 115, 116	+	+	-	+	-	-	trace	trace	-	-	+	+	-	+	+	-	-	-	-	+	-	-	-	-	+	+	-	+	-	-	-	-	-	-	-	-	-	-	+	-	-	-	-	-	-	-	-
a propylmethylpyrrole	16.27	80, 108, 123	+	+	-	+	-	-	-	-	-	-	+	trace	-	+	+	-	-	-	-	-	-	-	-	-	-	-	-	-	-	-	-	-	-	-	-	-	-	-	+	-	-	-	-	-	-	-	-
an ethyldimethylpyrrole	16.27	94, 108, 123	-	-	-	-	-	-	-	-	-	-	-	-	-	-	+	-	-	-	-	-	-	-	-	-	-	-	-	-	-	-	-	-	-	-	-	-	-	-	+	-	-	-	-	-	-	-	-
i-C11 1-alkene	16.36	41, 43, 55, 69, 83, 97, 154	+	+	-	+	-	-	-	trace	-	trace	+	+	-	+	+	-	-	+	-	+	-	+	+	-	-	-	-	-	-	-	-	-	-	trace	-	+	trace	+	+	-	-	-	trace	-	trace	-	trace
i-C11 alkane	16.68	43, 57, 71, 85, 99, 156	+	+	-	+	-	trace	-	trace	-	trace	+	+	-	+	+	-	-	+	-	+	-	+	+	-	-	-	-	-	-	-	-	-	-	trace	-	+	trace	+	+	-	-	-	trace	trace	trace	-	trace
2-methylphenol	16.55	39, 51, 53, 77, 79, 107, 108	+	+	-	+	-	-	-	-	-	-	-	+	-	-	+	-	-	-	-	-	-	-	-	-	-	-	-	-	-	-	-	-	-	-	-	-	-	-	-	-	-	-	-	-	-	-	-
2-pyridinecarbonitrile	16.61	50, 51, 77, 104	+	+	-	+	-	-	-	-	-	-	+	+	-	+	+	-	-	-	-	-	-	-	-	-	-	-	-	-	-	-	-	-	-	-	-	-	-	-	-	-	-	-	-	-	-	-	-
C3 pyridine (trimethyl)	16.83	39, 77, 79, 106, 120, 121	+	+	-	+	-	-	-	-	-	-	+	+	-	-	+	-	-	-	-	-	-	-	-	-	-	-	-	-	-	-	-	-	-	-	-	-	-	-	-	-	-	-	-	-	-	-	-
4-methylphenol	17.08	39, 51, 53, 77, 79, 107, 108	+	+	-	+	-	trace	trace	trace	-	-	+	+	-	+	+	-	-	trace	-	+	-	-	-	-	-	-	-	-	-	-	-	-	-	-	-	-	-	-	-	-	-	-	-	-	-	-	-
3-methylphenol	17.23	39, 51, 53, 77, 79, 107, 108	-	-	-	-	-	-	-	-	-	-	+	-	-	-	+	-	-	-	-	-	-	-	-	-	-	-	-	-	-	-	-	-	-	-	-	-	-	-	-	-	-	-	-	-	-	-	-
2,5(?)-diethylpyrrole	17.39	94, 123	-	-	-	-	-	-	-	-	-	-	+	-	-	+	+	-	-	+	-	+	-	+	-	-	-	-	-	-	-	-	-	-	-	-	-	-	-	-	+	-	-	-	-	-	-	-	-
an ethyldimethylpyrrole	17.39	94, 108, 123	-	-	-	-	-	-	-	-	-	-	-	-	-	+	+	-	-	-	-	+	-	+	-	-	-	-	-	-	-	-	-	-	-	-	-	-	-	-	+	-	-	-	-	-	-	-	-
C11 n-1-alkene	17.44	41, 55, 69, 83, 97, 154	+	+	-	+	trace	trace	trace	trace	trace	trace	+	+	-	+	+	-	-	+	-	+	-	+	+	-	+	trace	-	+	-	-	-	-	-	trace	-	+	trace	+	+	-	-	-	trace	-	trace	-	trace
a propylmethylpyrrole	17.54	80	-	-	-	-	-	-	-	-	-	-	-	-	-	+	+	-	-	+	-	+	-	+	-	-	-	-	-	-	-	-	-	-	-	-	-	-	-	-	+	-	-	-	-	-	-	-	-
2,4(?)-diethylpyrrole	17.54	94	-	-	-	-	-	-	-	-	-	-	-	-	-	-	+	-	-	-	-	+	-	+	-	-	-	-	-	-	-	-	-	-	-	-	-	-	-	-	+	-	-	-	-	-	-	-	-
an ethyldimethylpyrrole	17.54	108	-	-	-	-	-	-	-	-	-	-	-	-	-	-	+	-	-	-	-	+	-	+	-	-	-	-	-	-	-	-	-	-	-	-	-	-	-	-	+	-	-	-	-	-	-	-	-
an ethyldimethylpyrrole	17.64	94, 108, 123	trace	trace	-	trace	-	-	-	-	-	-	+	-	-	-	+	-	-	-	-	trace	-	+	-	-	-	-	-	-	-	-	-	-	-	-	-	-	-	-	+	-	-	-	-	-	-	-	-
C11 n-alkane	17.65	43, 57, 71, 85, 99, 156	+	+	-	+	trace	trace	trace	trace	trace	trace	+	+	-	+	+	-	-	+	-	+	-	+	+	-	+	+	-	+	-	-	-	-	-	trace	-	+	trace	+	+	-	-	-	trace	trace	trace	-	trace
4-ethyl-2,3-dimethylpyrrole	17.75	93, 108, 122, 123	+	trace	-	-	-	-	-	-	-	-	+	-	-	+	+	-	-	+	-	+	-	+	-	-	-	-	-	-	-	-	-	-	-	-	-	-	-	-	+	-	-	-	-	-	-	-	-
2,3(?)-diethylpyrrole	17.89	94, 123	-	-	-	-	-	-	-	-	-	-	+	-	-	+	+	-	-	-	-	+	-	+	-	-	-	-	-	-	-	-	-	-	-	-	-	-	-	-	-	-	-	-	-	-	-	-	-
3-ethyl-2,4-dimethylpyrrole	17.89	93, 108, 122, 123	-	-	-	-	-	-	-	-	-	-	+	-	-	-	+	-	-	+	-	+	-	+	-	-	-	-	-	-	-	-	-	-	-	-	-	-	-	-	+	-	-	-	-	-	-	-	-
3,4(?)-diethylpyrrole	18.03	94	-	-	-	-	-	-	-	-	-	-	-	-	-	-	+	-	-	-	-	+	-	+	-	-	-	-	-	-	-	-	-	-	-	-	-	-	-	-	+	-	-	-	-	-	-	-	-
a propylmethylpyrrole	18.03	80	-	-	-	-	-	-	-	-	-	-	-	-	-	-	+	-	-	-	-	+	-	+	-	-	-	-	-	-	-	-	-	-	-	-	-	-	-	-	+	-	-	-	-	-	-	-	-
an ethyldimethylpyrrole	18.03	108	-	-	-	trace	-	-	-	-	-	-	-	-	-	-	+	-	-	-	-	+	-	+	-	-	-	-	-	-	-	-	-	-	-	-	-	-	-	-	+	-	-	-	-	-	-	-	-
3-methyl-4-isobutylpyrrole	18.44	94, 122, 137	-	-	-	-	-	-	-	-	-	-	-	-	-	-	+	-	-	trace	-	trace	-	trace	-	-	-	-	-	-	-	-	-	-	-	-	-	-	-	-	-	-	-	-	-	-	-	-	-
2,3,4,5-tetramethylpyrrole	18.53	108, 122, 123	-	-	-	-	-	-	-	-	-	-	-	-	-	-	+	-	-	+	-	trace	-	trace	-	-	-	-	-	-	-	-	-	-	-	-	-	-	-	-	+	-	-	-	-	-	-	-	-
benzyl nitrile	18.73	39, 51, 65, 77, 90, 117	+	+	-	+	-	-	trace	trace	-	-	+	+	-	+	+	-	-	-	-	-	-	-	-	-	-	-	-	+	-	-	-	-	-	-	-	-	-	-	+	-	-	-	-	-	-	-	-
3,4?-dimethylphenol	18.92	39, 51, 53, 77, 79, 91, 107, 121, 122	-	-	-	-	-	-	-	-	-	-	-	-	-	-	+	-	-	-	-	-	-	-	-	-	-	-	-	-	-	-	-	-	-	-	-	-	-	-	-	-	-	-	-	-	-	-	-
2,4-dimethylphenol	19.13	39, 51, 53, 77, 79, 91, 107, 121, 122	+	+	-	-	-	-	-	-	-	-	-	-	-	-	+	-	-	-	-	-	-	-	-	-	-	-	-	-	-	-	-	-	-	-	-	-	-	-	-	-	-	-	-	-	-	-	-
a methylindene	19.13	39, 51, 63, 77, 89, 115, 129, 130	+	+	-	+	-	-	trace	-	-	-	+	+	-	+	-	-	-	-	-	-	-	-	-	-	+	trace	-	-	-	-	-	-	-	-	-	-	-	-	-	-	-	-	-	-	-	-	-
i-C12 1-alkene	19.21	41, 43, 55, 69, 83, 97, 168	+	+	-	+	trace	trace	trace	trace	-	trace	+	+	-	+	+	-	-	+	-	+	-	+	+	-	-	-	-	-	-	-	-	-	-	trace	-	+	trace	+	+	-	-	-	trace	-	trace	-	trace
a methylindene	19.21	39, 51, 63, 77, 89, 115, 129, 130	+	+	-	+	-	-	-	-	-	-	+	+	-	-	-	-	-	-	-	-	-	-	-	-	+	+	-	+	-	-	-	-	-	-	-	-	-	-	-	-	-	-	-	-	-	-	-
2,3?-diethyl-5?-methylpyrrole	19.31	107, 108, 122, 137	-	-	-	-	-	-	-	-	-	-	trace	-	-	+	+	-	-	+	-	trace	-	-	-	-	-	-	-	-	-	-	-	-	-	-	-	-	-	-	+	-	-	-	-	-	-	-	-
i-C12 alkane	19.42	43, 57, 71, 85, 99, 170	+	+	-	+	-	trace	trace	trace	-	trace	+	+	-	+	+	-	-	+	-	+	-	+	+	-	-	-	-	-	-	-	-	-	-	trace	-	+	trace	+	+	-	-	-	trace	trace	trace	-	trace
2,6-dimethylphenol	19.75	39, 51, 53, 77, 79, 91, 107, 121, 122	+	+	-	-	-	-	-	-	-	-	-	-	-	-	+	-	-	-	-	-	-	-	-	-	-	-	-	-	-	-	-	-	-	-	-	-	-	-	-	-	-	-	-	-	-	-	-
2,3-diethyl-4-methylpyrrole	19.77	107, 122, 137	-	-	-	-	-	-	-	-	-	-	-	-	-	-	+	-	-	-	-	-	-	-	-	-	-	-	-	-	-	-	-	-	-	-	-	-	-	-	+	-	-	-	-	-	-	-	-
4-ethylphenol	19.78	39, 51, 53, 77, 79, 107, 122	-	-	-	-	-	-	-	-	-	-	+	-	-	-	+	-	-	-	-	-	-	-	-	-	-	-	-	-	-	-	-	-	-	-	-	-	-	-	-	-	-	-	-	-	-	-	-
2,3-dimethyl-4-n-propylpyrrole	19.92	108, 122, 137	-	-	-	-	-	-	-	-	-	-	trace	-	-	-	+	-	-	-	-	-	-	-	-	-	-	-	-	-	-	-	-	-	-	-	-	-	-	-	-	-	-	-	-	-	-	-	-
naphthalene	20.09	51, 63, 102, 128	+	+	-	+	-	-	-	-	-	-	-	trace	-	-	+	-	-	-	-	-	-	-	-	-	+	+	-	+	-	-	-	-	-	-	-	-	-	-	-	-	-	-	-	-	-	-	-
3-ethyl-2,4,5-trimethylpyrrole	20.28	107, 122, 137	-	-	-	-	-	-	-	-	-	-	-	-	-	+	+	-	-	-	-	-	-	trace	-	-	-	-	-	-	-	-	-	-	-	-	-	-	-	-	+	-	-	-	-	-	-	-	-
C12 n-1-alkene	20.31	41, 55, 69, 83, 97, 168	+	+	-	+	trace	trace	trace	trace	trace	trace	+	+	-	+	+	-	-	+	-	+	-	+	+	-	+	-	-	+	-	-	-	-	-	trace	-	+	trace	+	+	-	-	-	trace	trace	trace	-	trace
C12 n-alkane	20.42	43, 57, 71, 85, 99, 170	+	+	-	+	trace	trace	trace	trace	trace	trace	+	+	-	+	+	-	-	+	-	+	-	+	+	-	+	-	-	+	-	-	-	-	-	trace	-	+	trace	+	+	-	-	-	trace	trace	trace	-	trace
3-ethyl-4-isobutylpyrrole	21.26	94, 109, 121, 136, 151	-	-	-	-	-	-	-	-	-	-	-	-	-	-	+	-	-	-	-	trace	-	trace	-	-	-	-	-	-	-	-	-	-	-	-	-	-	-	-	-	-	-	-	-	-	-	-	-
benzenepropanenitrile	21.52	39, 51, 65, 77, 91, 131	+	+	-	+	-	trace	trace	trace	-	-	+	+	-	+	+	-	-	+	-	+	-	+	-	-	-	-	-	-	-	-	-	-	-	-	-	-	-	-	+	-	-	-	-	-	-	-	-
3-methyl-4-neopentylpyrrole	21.74	94, 151	-	-	-	-	-	-	-	-	-	-	trace	-	-	-	+	-	-	-	-	-	-	-	-	-	-	-	-	-	-	-	-	-	-	-	-	-	-	-	-	-	-	-	-	-	-	-	-
2-methyl-3-ethyl-4-n-propylpyrrole	21.74	108, 122, 151	-	-	-	-	-	-	-	-	-	-	-	-	-	-	+	-	-	-	-	-	-	-	-	-	-	-	-	-	-	-	-	-	-	-	-	-	-	-	-	-	-	-	-	-	-	-	-
i-C13 1-alkene	21.81	41, 43, 55, 69, 83, 97, 182	+	+	-	+	-	trace	trace	trace	-	trace	+	+	-	+	+	-	-	+	-	+	-	+	+	-	-	-	-	-	-	-	-	-	-	trace	-	+	trace	+	+	-	-	-	trace	-	trace	-	trace
i-C13 alkane	22.01	43, 57, 71, 85, 99, 184	+	+	-	+	-	trace	trace	trace	-	-	+	+	-	+	+	-	-	+	-	+	-	+	+	-	-	-	-	-	-	-	-	-	-	trace	-	+	trace	+	+	-	-	-	trace	trace	trace	-	trace
C13 n-1-alkene	22.66	41, 55, 69, 83, 97, 182	+	+	-	+	trace	trace	trace	trace	trace	trace	+	+	-	+	+	-	-	+	-	+	-	+	+	-	+	+	-	+	-	-	-	-	-	trace	-	+	trace	+	+	-	-	-	trace	-	trace	-	trace
indole	22.73	39, 50, 51, 63, 89, 90, 117	+	+	-	+	-	-	trace	trace	-	-	+	+	-	+	+	-	-	-	-	+	-	+	-	-	-	-	-	-	-	-	-	-	-		-	-	-	-	+	-	-	-	-	-	-	-	-
C13 n-alkane	22.75	43, 57, 71, 85, 99, 184	+	+	-	+	trace	trace	trace	trace	trace	trace	+	+	-	+	+	-	-	+	-	+	-	+	+	-	+	+	-	+	-	-	-	-	-	trace	-	+	trace	+	+	-	-	-	trace	trace	trace	-	trace
2-methylnaphthalene	22.78	51, 63, 71, 89 115 141/142	+	+	-	-	-	-	-	-	-	-	-	-	-	-	trace	-	-	-	-	-	-	-	-	-	+	+	-	+	-	-	-	-	-	-	-	-	-	-	-	-	-	-	-	-	-	-	-
1-methylnaphthalene	23.36	51, 63, 71, 89 115 141/142	+	+	-	-	-	-	-	-	-	-	-	-	-	-	trace	-	-	-	-	-	-	-	-	-	-	-	-	-	-	-	-	-	-	-	-	-	-	-	-	-	-	-	-	-	-	-	-
i-C14 1-alkene	24.23	41, 43, 55, 69, 83, 97, 196	+	+	-	+	-	-	-	trace	trace	trace	+	trace	-	+	+	-	-	+	-	+	-	+	+	-	-	-	-	-	-	-	-	-	-	trace	-	+	trace	+	+	-	-	-	trace	-	trace	-	trace
i-C14 alkane	24.42	43, 57, 71, 85, 99, 198	+	+	-	+	-	trace	-	trace	-	trace	+	-	-	+	+	-	-	+	-	+	-	+	+	-	-	-	-	-	-	-	-	-	-	trace	-	+	trace	+	+	-	-	-	trace	trace	trace	-	trace
biphenyl	24.99	63, 76, 115, 154	+	trace	-	-	-	-	-	-	-	-	-	-	-	-	-	-	-	-	-	-	-	-	-	-	-	-	-	-	-	-	-	-	-	-	-	-	-	-	-	-	-	-	-	-	-	-	-
C14 n-1-alkene	25.06	41, 55, 69, 83, 97, 196	+	+	-	+	trace	trace	trace	trace	-	-	+	+	-	+	+	-	-	+	-	+	-	+	+	-	+	trace	-	+	-	-	-	-	-	trace	-	+	trace	+	+	-	-	-	trace	trace	trace	-	trace
3-methylindole (skatole)	25.09	39, 51, 65, 77, 103, 130, 131	+	+	-	+	-	-	trace	trace	-	-	+	+	-	+	+	-	-	-	-	-	-	+	-	-	-		-	-	-	-	-	-	-	-	-	-	-	-	+	-	-	-	-	-	-	-	-
C14 n-alkane	25.32	43, 57, 71, 85, 99, 198	+	+	-	+	-	-	trace	trace	-	-	+	+	-	+	+	-	-	+	-	+	-	+	+	-	+	+	-	+	-	-	-	-	-	trace	-	+	trace	+	+	-	-	-	trace	trace	trace	-	trace
a dimethylnaphthalene	25.92	51, 63, 77, 115, 141, 156	+	-	-	-	-	-	-	-	-	-	-	-	-	-	-	-	-	-	-	-	-	-	-	-	trace	trace	-	trace	-	-	-	-	-	-	-	-	-	-	-	-	-	-	-	-	-	-	-
i-C15 1-alkene	26.53	41, 43, 55, 69, 83, 97 210	+	+	-	+	-	-	-	-	-	-	+	-	-	-	+	-	-	+	-	+	-	+	+	-	-	-	-	-	-	-	-	-	-	trace	-	+	trace	+	+	-	-	-	trace	-	trace	-	trace
i-C15 alkane	26.69	43, 57, 71, 85, 99, 212	+	+	-	+	-	-	-	-	-	-	+	-	-	-	+	-	-	+	-	+	-	+	+	-	-	-	-	-	-	-	-	-	-	trace	-	+	trace	+	+	-	-	-	trace	trace	trace	-	trace
C15 n-1-alkene	27.33	41, 43, 55, 57, 69, 83, 97, 111, 125, 210	+	+	-	+	-	trace	trace	trace	-	trace	+	+	-	+	+	-	-	+	-	+	-	+	+	-	+	trace	-	+	-	-	-	-	-	trace	-	+	trace	+	+	-	-	-	trace	trace	trace	-	trace
3-ethylindole	27.35	39, 51, 65, 77, 103, 115, 130, 144, 145	+	+	-	-	-	-	-	-	-	-	-	-	-	-	+	-	-	-	-	-	-	-	-	-	-	-	-	-	-	-	-	-	-	-	-	-	-	-	+	-	-	-	-	-	-	-	-
C15 n-alkane	27.51	43, 57, 71, 85, 99, 212	+	+	-	+	-	-	trace	trace	-	-	+	+	-	+	+	-	-	+	-	+	-	+	+	-	+	trace	-	+	-	-	-	-	-	trace	-	+	trace	+	+	-	-	-	trace	trace	trace	-	trace
i-C16 1-alkene	28.63	41, 43, 55, 69, 83, 97 224	+	+	-	-	-	-	-	-	-	-	+	-	-	-	+	-	-	+	-	+	-	+	+	-	-	-	-	-	-	-	-	-	-	-	-	-	trace	+	+	-	-	-	-	-	trace	-	trace
i-C16 alkane	28.77	43, 57, 71, 85, 99, 226	+	+	-	-	-	-	-	-	-	-	+	-	-	-	+	-	-	+	-	+	-	+	+	-	-	-	-	-	-	-	-	-	-	-	-	-	trace	+	+	-	-	-	-	-	trace	-	trace
a methylbiphenyl	28.93	51, 63, 91, 115, 152, 153 167, 168	trace	-	-	-	-	-	-	-	-	-	-	-	-	-	-	-	-	-	-	-	-	-	-	-	-	-	-	trace	-	-	-	-	-	-	-	-	-	-	-	-	-	-	-	-	-	-	-
1-methyl-9H-fluorene	31.82	76, 89, 152, 165, 180	-	-	-	-	-	-	-	-	-	-	-	-	-	-	-	-	-	-	-	-	-	-	-	-	+	trace	-	+	-	-	-	-	-	-	-	-	-	-	-	-	-	-	-	-	-	-	-
C16 n-1-alkene	29.38	41, 55, 69, 83, 97, 224	+	+	-	+	-	-	trace	trace	-	-	+	trace	-	+	+	-	-	+	-	+	-	+	+	-	+	-	-	+	-	-	-	-	-	trace	-	+	trace	+	+	-	-	-	trace	-	trace	-	trace
C16 n-alkane	29.52	43, 57, 71, 85, 99, 226	+	+	-	+	-	-	-	-	-	-	+	-	-	-	+	-	-	+	-	+	-	+	+	-	+	trace	-	+	-	-	-	-	-	trace	-	+	trace	+	+	-	-	-	trace	-	trace	-	trace
i-C17 1-alkene	30.31	41, 43, 55, 69, 83, 97 238	-	-	-	-	-	-	-	-	-	-	-	-	-	-	-	-	-	-	-	trace	-	-	-	-	-	-	-	-	-	-	-	-	-	-	-	-	-	-	-	-	-	-	-	-	-	-	-
i-C17 alkane	30.52	43, 57, 71, 85, 99, 240	-	-	-	-	-	-	-	-	-	-	-	-	-	-	-	-	-	-	-	trace	-	-	-	-	-	-	-	-	-	-	-	-	-	-	-	-	-	-	-	-	-	-	-	-	-	-	-
fluorene	30.82	69, 82, 115,139, 165, 166	-	-	-	-	-	-	-	-	-	-	-	-	-	-	-	-	-	-	-	-	-	-	-	-	-	-	-	-	-	-	-	-	-	-	-	-	-	-	-	-	-	-	-	-	-	-	-
C17 n-1-alkene	31.33	41, 55, 69, 83, 97, 238	+	+	-	-	-	-	-	-	-	-	+	-	-	-	+	-	-	+	-	+	-	+	+	-	-	-	-	+	-	-	-	-	-	-	-	-	-	+	+	-	-	-	-	-	-	-	-
n-C14:0 nitrile	31.44	41,43,55,57,97,110,124,166,180,194,208 (M-1)	+	+	-	-	-	-	-	-	-	-	+	-	-	-	+	-	-	-	-	+	-	+	+	-	-	-	-	-	-	-	-	-	-	-	-	-	-	+	+	-	-	-	trace	-	-	-	-
C17 n-alkane	31.52	43, 57, 71, 85, 99, 240	+	+	-	-	-	-	-	-	-	-	+	-	-	-	+	-	-	+	-	+	-	+	+	-	-	-	-	+	-	-	-	-	-	-	-	-	-	+	+	-	-	-	-	-	-	-	-
proline-glycine DKP	32.56	70, 83, 98, 111, 154	-	-	-	-	-	-	-	-	-	-	-	-	-	-	-	-	-	-	-	-	-	-	-	-	-	-	-	-	-	-	-	-	-	-	-	-	-	-	-	-	-	-	-	-	-	-	-
i-C18 1-alkene	32.69	41, 43, 55, 69, 83, 97 252	+	+	-	-	-	-	-	-	-	-	trace	-	-	-	+	-	-	-	-	-	-	-	-	-	-	-	-	-	-	-	-	-	-	-	-	-	-	-	-	-	-	-	-	-	-	-	-
i-C15:0 nitrile	32.69	41,43,55,57,97,110,124,180,194,208,222 (M-1)	-	+	-	-	-	-	-	-	-	-	trace	-	-	-	-	-	-	-	-	-	-	+	+	-	-	-	-	-	-	-	-	-	-	-	-	-	-	+	+	-	-	-	-	-	-	-	-
i-C18 alkane	32.85	43, 57, 71, 85, 99, 254	+	+	-	-	-	-	-	-	-	-	-	-	-	-	+	-	-	-	-	-	-	-	-	-	-	-	-	-	-	-	-	-	-	-	-	-	-	-	-	-	-	-	-	-	-	-	-
ai-C15:0 nitrile	32.94	41,43,55,57,97,110,124,180,194,208,222 (M-1)	-	-	-	-	-	-	-	-	-	-	-	-	-	-	-	-	-	-	-	-	-	+	-	-	-	-	-	-	-	-	-	-	-	-	-	-	-	-	-	-	-	-	-	-	-	-	-
C18 n-1-alkene	33.28	41, 55, 69, 83, 97, 252	trace	trace	-	-	-	-	-	-	-	-	-	-	-	-	+	-	-	-	-	+	-	-	-	-	-	-	-	+	-	-	-	-	-	-	-	-	-	+	+	-	-	-	-	-	-	-	-
phenanthrene	33.32	76, 89, 152, 178	trace	trace	-	-	-	-	-	-	-	-	-	-	-	-	-	-	-	-	-	-	-	-	-	-	+	trace	-	+	-	-	-	-	-	-	-	-	-	-	-	-	-	-	-	-	-	-	-
C18 n-alkane	33.35	43, 57, 71, 85, 99, 254	+	+	-	-	-	-	-	-	-	-	-	-	-	-	+	-	-	-	-	+	-	-	-	-	-	-	-	+	-	-	-	-	-	-	-	-	-	+	+	-	-	-	-	-	-	-	-
n-C15:0 nitrile	33.44	41,43,55,57,97,110,124,180,194,222 (M-1)	-	-	-	-	-	-	-	-	-	-	-	-	-	-	-	-	-	-	-	trace	-	+	-	-	-	-	-	-	-	-	-	-	-	-	-	-	-	-	+	-	-	-	trace	-	-	-	-
C19 n-alkane	34.56	43, 57, 71, 85, 99, 268	-	-	-	-	-	-	-	-	-	-	-	-	-	-	+	-	-	-	-	-	-	-	-	-	-	-	-	+	-	-	-	-	-	-	-	-	-	+	-	-	-	-	-	-	-	-	-
C16:1 nitrile	34.75	41, 43, 55,69,97,122,136,178,192,206,235 (M)	-	-	-	-	-	-	-	-	-	-	-	-	-	-	-	-	-	-	-	+	-	+	-	-	-	-	-	-	-	-	-	-	-	-	-	-	-	-	+	-	-	-	-	-	-	-	-
n-C16:0 nitrile	35.25	41, 43, 55, 57, 97, 110, 124, 194, 208, 222, 236 (M-1), 237	+	+	-	trace	-	trace	trace	trace	-	-	+	+	-	+	+	-	-	-	-	+	-	+	+	-	-	-	-	-	-	-	-	-	-	-	-	-	-	+	+	-	-	-	-	-	-	-	-
cyclic octaatomic sulphur (S8)	35.51	64, 96, 128, 160,192, 224, 256	-	-	-	-	-	-	-	-	-	-	-	-	-	-	-	-	-	-	-	-	-	-	-	-	-	-	-	-	-	-	-	-	-	-	-	-	-	-	-	-	-	-	-	-	-	-	-
1-methylanthracene	35.53	83, 95, 165, 192	-	-	-	-	-	-	-	-	-	-	-	-	-	-	-	-	-	-	-	-	-	-	-	-	trace	-	-	trace	-	-	-	-	-	-	-	-	-	-	-	-	-	-	-	-	-	-	-
proline-alanine DKP	35.98	70, 97, 125, 168	-	-	-	-	-	-	-	-	-	-	-	-	-	-	-	-	-	-	-	-	-	-	-	-	-	-	-	-	-	-	-	-	-	-	-	-	-	-	-	-	-	-	-	-	-	-	-
C20 n-1-alkene	36.35	41, 55, 69, 83, 97, 280	-	-	-	-	-	-	-	-	-	-	-	-	-	-	+	-	-	-	-	-	-	-	-	-	-	-	-	-	-	-	-	-	-	-	-	-	-	+	+	-	-	-	-	-	-	-	-
i-C17:0 nitrile	36.38	41,43,55,57,97,110,124,208,222,236, 250 (M-1)	-	+	-	-	-	-	-	-	-	-	-	-	-	-	-	-	-	-	-	+	-	+	-	-	-	-	-	-	-	-	-	-	-	-	-	-	-	-	-	-	-	-	-	-	-	-	-
C20 n-alkane	36.48	43, 57, 71, 85, 99, 282	-	-	-	-	-	-	-	-	-	-	-	-	-	-	+	-	-	-	-	-	-	-	-	-	-	-	-	-	-	-	-	-	-	-	-	-	-	+	+	-	-	-	-	-	-	-	-
n-C17:0 nitrile	37.03	41,43,55,57,97,110,124,208,222,236, 250 (M-1)	-	-	-	-	-	-	-	-	-	-	-	-	-	-	-	-	-	-	-	+	-	+	-	-	-	-	-	-	-	-	-	-	-	-	-	-	-	-	-	-	-	-	-	-	-	-	-
a dimethylphenanthrene	37.77	76, 89, 102, 189, 191, 206	-	-	-	-	-	-	-	-	-	-	-	-	-	-	-	-	-	-	-	-	-	-	-	-	trace	-	-	-	-	-	-	-	-	-	-	-	-	-	-	-	-	-	-	-	-	-	-
C21 n-alkane	38.12	43, 57, 71, 85, 99, 296	-	-	-	-	-	-	-	-	-	-	-	-	-	-	-	-	-	-	-	-	-	-	-	-	-	-	-	-	-	-	-	-	-	-	-	-	-	-	-	-	-	-	-	-	-	-	-
n-C18:0 nitrile	38.65	41, 43, 55, 57, 97, 110, 124, 194, 208, 222, 264 (M-1), 265	+	+	-	-	-	-	-	trace	-	-	+	-	-	-	+	-	-	-	-	+	-	+	-	-	-	-	-	-	-	-	-	-	-	-	-	-	-	+	+	-	-	-	-	-	-	-	-
pyrene	39.21	88, 101, 202	-	-	-	-	-	-	-	-	-	-	-	-	-	-	-	-	-	-	-	-	-	-	-	-	trace	-	-	-	-	-	-	-	-	-	-	-	-	-	-	-	-	-	-	-	-	-	-
C22 n-alkane	39.62	43, 57, 71, 85, 99, 310	-	-	-	-	-	-	-	-	-	-	-	-	-	-	-	-	-	-	-	-	-	-	-	-	-	-	-	-	-	-	-	-	-	-	-	-	-	-	-	-	-	-	-	-	-	-	-
1-methylpyrene	40.79	95, 108, 189, 215, 216	-	-	-	-	-	-	-	-	-	-	-	-	-	-	-	-	-	-	-	-	-	-	-	-	trace	-	-	trace	-	-	-	-	-	-	-	-	-	-	-	-	-	-	-	-	-	-	-
C23 n-alkane	41.16	43, 57, 71, 85, 99, 324	-	-	-	-	-	-	-	-	-	-	-	-	-	-	-	-	-	-	-	-	-	-	-	-	-	-	-	-	-	-	-	-	-	-	-	-	-	-	-	-	-	-	-	-	-	-	-
n-C20:0 nitrile	41.82	41, 43, 55, 57, 97, 110, 124, 222, 236, 250, 292 (M-1), 293	-	-	-	-	-	-	-	-	-	-	-	-	-	-	-	-	-	-	-	+	-	-	-	-	-	-	-	-	-	-	-	-	-	-	-	-	-	-	-	-	-	-	-	-	-	-	-
C24 n-alkane	42.41	43, 57, 71, 85, 99, 338	-	-	-	-	-	-	-	-	-	-	-	-	-	-	-	-	-	-	-	-	-	-	-	-	-	-	-	-	-	-	-	-	-	-	-	-	-	-	-	-	-	-	-	-	-	-	-
C25 n-alkane	43.95	43, 57, 71, 85, 99, 352	-	-	-	-	-	-	-	-	-	-	-	-	-	-	-	-	-	-	-	-	-	-	-	-	-	-	-	-	-	-	-	-	-	-	-	-	-	-	-	-	-	-	-	-	-	-	-
C26 n-alkane	45.31	43, 57, 71, 85, 99, 366	-	-	-	-	-	-	-	-	-	-	-	-	-	-	-	-	-	-	-	-	-	-	-	-	-	-	-	-	-	-	-	-	-	-	-	-	-	-	-	-	-	-	-	-	-	-	-
C27 n-alkane	46.42	43, 57, 71, 85, 99, 380	-	-	-	-	-	-	-	-	-	-	-	-	-	-	+	-	-	-	-	-	-	-	-	-	-	-	-	-	-	-	-	-	-	-	-	-	-	-	-	-	-	-	-	-	-	-	-
C28 n-alkane	47.72	43, 57, 71, 85, 99, 394	-	-	-	-	-	-	-	-	-	-	-	-	-	-	-	-	-	-	-	-	-	-	-	-	-	-	-	-	-	-	-	-	-	-	-	-	-	-	-	-	-	-	-	-	-	-	-
C29 n-alkane	48.81	43, 57, 71, 85, 99, 408	-	-	-	-	-	-	-	-	-	-	-	-	-	-	+	-	-	-	-	-	-	-	-	-	-	-	-	-	-	-	-	-	-	-	-	-	-	-	-	-	-	-	-	-	-	-	-
C30 n-alkane	49.85	43, 57, 71, 85, 99, 422	-	-	-	-	-	-	-	-	-	-	-	-	-	-	-	-	-	-	-	-	-	-	-	-	-	-	-	-	-	-	-	-	-	-	-	-	-	-	-	-	-	-	-	-	-	-	-
C31 n-alkane	50.82	43, 57, 71, 85, 99, 436	-	-	-	-	-	-	-	-	-	-	-	-	-	-	trace	-	-	-	-	-	-	-	-	-	-	-	-	-	-	-	-	-	-	-	-	-	-	-	-	-	-	-	-	-	-	-	-
C32 n-alkane	51.52	43, 57, 71, 85, 99, 450	-	-	-	-	-	-	-	-	-	-	-	-	-	-	-	-	-	-	-	-	-	-	-	-	-	-	-	-	-	-	-	-	-	-	-	-	-	-	-	-	-	-	-	-	-	-	-
C33 n-alkane	52.21	43, 57, 71, 85, 99, 464	-	-	-	-	-	-	-	-	-	-	-	-	-	-	-	-	-	-	-	-	-	-	-	-	-	-	-	-	-	-	-	-	-	-	-	-	-	-	-	-	-	-	-	-	-	-	-
C34 n-alkane	53.05	43, 57, 71, 85, 99, 478	-	-	-	-	-	-	-	-	-	-	-	-	-	-	-	-	-	-	-	-	-	-	-	-	-	-	-	-	-	-	-	-	-	-	-	-	-	-	-	-	-	-	-	-	-	-	-
C35 n-alkane	54.01	43, 57, 71, 85, 99, 478	-	-	-	-	-	-	-	-	-	-	-	-	-	-	-	-	-	-	-	-	-	-	-	-	-	-	-	-	-	-	-	-	-	-	-	-	-	-	-	-	-	-	-	-	-	-	-
*Values in bold indicate base peaks. Masses underlined indicate molecular ions (M+.). Other masses are characteristic fragment ions.
+ = present as a significant constituent
trace = <0.1%
- = absent/not detected
RT = retention time (in minutes)
[truncated: 33 more columns]
