# Supplementary material for: Human consumption of seaweed and freshwater aquatic plants in ancient Europe
Source: Nat Commun. 2023 Oct 17;14:6192. doi: 10.1038/s41467-023-41671-2 (PMC10582258; doi:10.1038/s41467-023-41671-2)
Supplement: Supplementary file 10 — Source Data [file 41467_2023_41671_MOESM10_ESM.xlsx]

## Sheet: Fig 3
Figure 3. Comparison of the sum of the n-1-alkene + n-alkane distributions (Σ n-1-alkene + n-alkane) (C8 to C16 carbon numbers) of calculus sample DL5838 from Isbister (highest organic content and most abundant macroalgal biomarkers) and modelled relative abundances predicted for red, brown and green macroalage (seaweed)1.
1These are based on their fatty acid composition and subsequent oxidative polymerisation and defunctionalisation, as observed in archaeological and ancient biomacromolecules – ‘chemical fossils’ – in previous studies40,51,52
COLUMN	DESCRIPTION
Lipid source	Macroalgal lipid sources correlated with the n-1-alkene and n-alkane hydrocarbons produced by the Py-GC-MS of aliphatic macromolecules
C8	C8 n-1-alkene (n-1-octene) + C8 n-alkane (n-octane) as a relative abundance (%) of the total C8 to C16 n-1-alkenes and n-alkanes (combined peak areas for DL5838 and modelled combined relative abundances predicted for green, brown and red seaweeds1)
C9	C9 n-1-alkene (n-1-nonene) + C9 n-alkane (n-nonane) as a relative abundance (%) of the total C8 to C16 n-1-alkenes and n-alkanes (combined peak areas for DL5838 and modelled combined relative abundances predicted for green, brown and red seaweeds1)
C10	C10 n-1-alkene (n-1-decene) + C10 n-alkane (n-decane) as a relative abundance (%) of the total C8 to C16 n-1-alkenes and n-alkanes (combined peak areas for DL5838 and modelled combined relative abundances predicted for green, brown and red seaweeds1)
C11	C11 n-1-alkene (n-1-undecene) + C11 n-alkane (n-undecane) as a relative abundance (%) of the total C8 to C16 n-1-alkenes and n-alkanes (combined peak areas for DL5838 and modelled combined relative abundances predicted for green, brown and red seaweeds1)
C12	C12 n-1-alkene (n-1-dodecene) + C12 n-alkane (n-dodecane) as a relative abundance (%) of the total C8 to C16 n-1-alkenes and n-alkanes (combined peak areas for DL5838 and modelled combined relative abundances predicted for green, brown and red seaweeds1)
C13	C13 n-1-alkene (n-1-tridecene) + C13 n-alkane (n-tridecane) as a relative abundance (%) of the total C8 to C16 n-1-alkenes and n-alkanes (combined peak areas for DL5838 and modelled combined relative abundances predicted for green, brown and red seaweeds1)
C14	C14 n-1-alkene (n-1-tetradecene) + C14 n-alkane (n-tetradecane) as a relative abundance (%) of the total C8 to C16 n-1-alkenes and n-alkanes (combined peak areas for DL5838 and modelled combined relative abundances predicted for green, brown and red seaweeds1)
C15	C15 n-1-alkene (n-1-pentadecene) + C15 n-alkane (n-pentadecane) as a relative abundance (%) of the total C8 to C16 n-1-alkenes and n-alkanes (combined peak areas for DL5838 and modelled combined relative abundances predicted for green, brown and red seaweeds1)
C16	C16 n-1-alkene (n-1-hexadecene) + C16 n-alkane (n-hexadecane) as a relative abundance (%) of the total C8 to C16 n-1-alkenes and n-alkanes (combined peak areas for DL5838 and modelled combined relative abundances predicted for green, brown and red seaweeds1)
Lipid source	C8	C9	C10	C11	C12	C13	C14	C15	C16
DL5838	7.2	7.4	9.2	12.5	14.3	16.4	16	10.2	6
Red algae	9.2	7.6	10.8	13.4	10.2	10.6	16.9	12.1	3.4
Brown algae	11.8	9.9	16.6	14.7	9.7	10.7	11.5	9.4	2.2
Green algae	13.2	10.6	18.3	15.5	10.3	12.1	9.5	9.4	0.5
40Buckley, S.A., Stott, A.W. & Evershed R.P. Studies of organic residues from ancient Egyptian mummies using high temperature-gas chromatography-mass spectrometry and sequential thermal desorption-gas chromatography-mass spectrometry and pyrolysis-gas chromatography-mass spectrometry. Analyst 124, 443-452 (1999).
51Versteegh, G.J.M., Blokker, P., Wood, G.D., Collinson, M.E., Sinninghe Damsté, J.S. & de Leeuw, J.W. An example of oxidative polymerisation of unsaturated fatty acids as a preservation pathway for dinoflagellate organic matter. Org. Geochem. 35, 1129-1139 (2004).
52Gupta, N.S., et al. Evidence for the in situ polymerisation of labile aliphatic organic compounds during the preservation of fossil leaves: Implications for organic matter preservation. Org. Geochem. 38, 499-522 (2007).

## Sheet: Sup Fig 14
Supplementary Figure 14. Comparison of the sum of the n-1-alkene + n-alkane distributions (Σ n-1-alkene + n-alkane) (C8 to C16 carbon numbers) of calculus sample DL5838 from Isbister (highest organic content and most abundant macroalgal biomarkers) and modelled relative abundances predicted for red, brown and green macroalage (seaweed)1.
1These are based on their fatty acid composition and subsequent oxidative polymerisation and defunctionalisation, as observed in archaeological and ancient biomacromolecules – ‘chemical fossils’ – in previous studies5,71,72
COLUMN	DESCRIPTION
Lipid source	Macroalgal lipid sources correlated with the n-1-alkene and n-alkane hydrocarbons produced by the Py-GC-MS of aliphatic macromolecules
C8	C8 n-1-alkene (n-1-octene) + C8 n-alkane (n-octane) as a relative abundance (%) of the total C8 to C16 n-1-alkenes and n-alkanes (combined peak areas for DL5838 and modelled combined relative abundances predicted for green, brown and red seaweeds1)
C9	C9 n-1-alkene (n-1-nonene) + C9 n-alkane (n-nonane) as a relative abundance (%) of the total C8 to C16 n-1-alkenes and n-alkanes (combined peak areas for DL5838 and modelled combined relative abundances predicted for green, brown and red seaweeds1)
C10	C10 n-1-alkene (n-1-decene) + C10 n-alkane (n-decane) as a relative abundance (%) of the total C8 to C16 n-1-alkenes and n-alkanes (combined peak areas for DL5838 and modelled combined relative abundances predicted for green, brown and red seaweeds1)
C11	C11 n-1-alkene (n-1-undecene) + C11 n-alkane (n-undecane) as a relative abundance (%) of the total C8 to C16 n-1-alkenes and n-alkanes (combined peak areas for DL5838 and modelled combined relative abundances predicted for green, brown and red seaweeds1)
C12	C12 n-1-alkene (n-1-dodecene) + C12 n-alkane (n-dodecane) as a relative abundance (%) of the total C8 to C16 n-1-alkenes and n-alkanes (combined peak areas for DL5838 and modelled combined relative abundances predicted for green, brown and red seaweeds1)
C13	C13 n-1-alkene (n-1-tridecene) + C13 n-alkane (n-tridecane) as a relative abundance (%) of the total C8 to C16 n-1-alkenes and n-alkanes (combined peak areas for DL5838 and modelled combined relative abundances predicted for green, brown and red seaweeds1)
C14	C14 n-1-alkene (n-1-tetradecene) + C14 n-alkane (n-tetradecane) as a relative abundance (%) of the total C8 to C16 n-1-alkenes and n-alkanes (combined peak areas for DL5838 and modelled combined relative abundances predicted for green, brown and red seaweeds1)
C15	C15 n-1-alkene (n-1-pentadecene) + C15 n-alkane (n-pentadecane) as a relative abundance (%) of the total C8 to C16 n-1-alkenes and n-alkanes (combined peak areas for DL5838 and modelled combined relative abundances predicted for green, brown and red seaweeds1)
C16	C16 n-1-alkene (n-1-hexadecene) + C16 n-alkane (n-hexadecane) as a relative abundance (%) of the total C8 to C16 n-1-alkenes and n-alkanes (combined peak areas for DL5838 and modelled combined relative abundances predicted for green, brown and red seaweeds1)
Lipid source	C8	C9	C10	C11	C12	C13	C14	C15	C16
DL5838	7.2	7.4	9.2	12.5	14.3	16.4	16	10.2	6
Red algae	9.2	7.6	10.8	13.4	10.2	10.6	16.9	12.1	3.4
Brown algae	11.8	9.9	16.6	14.7	9.7	10.7	11.5	9.4	2.2
Green algae	13.2	10.6	18.3	15.5	10.3	12.1	9.5	9.4	0.5
5Buckley, S.A., Stott, A.W. & Evershed R.P. Studies of organic residues from ancient Egyptian mummies using high temperature-gas chromatography-mass spectrometry and sequential thermal desorption-gas chromatography-mass spectrometry and pyrolysis-gas chromatography-mass spectrometry. Analyst 124, 443-452 (1999).
71Versteegh, G.J.M., Blokker, P., Wood, G.D., Collinson, M.E., Sinninghe Damsté, J.S. & de Leeuw, J.W. An example of oxidative polymerisation of unsaturated fatty acids as a preservation pathway for dinoflagellate organic matter. Org. Geochem. 35, 1129-1139 (2004).
72Gupta, N.S., et al. Evidence for the in situ polymerisation of labile aliphatic organic compounds during the preservation of fossil leaves: Implications for organic matter preservation. Org. Geochem. 38, 499-522 (2007).

## Sheet: Sup Fig 29
Supplementary Figure 29: n-Alkane distribution of two calculus samples from Obeliai, Lithuania: 1A5 male and 1A10 female.
People’s Wandering (AD 5th-6th century), Obeliai, Central Lithuania flat burials
COLUMN	DESCRIPTION
n-alkane	hydrocarbon n-alkanes, C19 to C29 (relevant carbon number range for submerged, floating and emergent aquatic plants)
1A5 RA (%)	Sample 1A5 Relative Abundance (%)
1A10 RA (%)	Sample 1A10 Relative Abundance (%)
n-alkane	1A5 RA (%)	1A10 RA (%)
C19	18	22
C20	30	30
C21	32	30
C22	18	13
C23	2	5
C24	0	0
C25	0	0
C26	0	0
C27	0	0
C28	0	0
C29	0	0

## Sheet: Sup Fig 42
Supplementary Figure 42: n-Alkane distribution of three calculus samples from Cabeço do Pez, Sado Valley: b251-b female; Esq27 Esquina male; 6250-D Esquina A-B Jordi male.
COLUMN	DESCRIPTION
n-alkane	hydrocarbon n-alkanes, C19 to C29 (relevant carbon number range for submerged, floating and emergent aquatic plants)
b251-b f RA (%)	Sample b251-b female Relative Abundance (%)
Esq27 m RA (%)	Sample Esq27 Esquina male Relative Abundance (%)
6250-D m RA (%)	Sample 6250-D Esquina A-B Jordi male Relative Abundance (%)
n-alkane	b251-b f	Esq27 m	6250-D m
C19	0	0.05	0
C20	0	0.3	0
C21	0	11.4	0.6
C22	9.2	36.3	24.8
C23	41.5	32.3	45.8
C24	32.4	16.1	21.9
C25	11.8	2.3	6.4
C26	4.5	0.8	0.6
C27	0.6	0.4	0
C28	0	0.1	0
C29	0	0.03	0
